# Supplementary material for: Gene expression in early and progression phases of autosomal dominant polycystic kidney disease
Source: BMC Res Notes. 2008 Dec 21;1:131. doi: 10.1186/1756-0500-1-131 (PMC2632667; doi:10.1186/1756-0500-1-131)
Supplement: Additional file 4 — Completed gene list of all transcripts significantly changed between wild-type and Pkd1L3/L3 mice at one or more time points. A table showing all transcripts identified as changing significantly between wild-type and Pkd1L3/L3 mice (Raw: intensity of Pkd1L3/L3 mice; Control: intensity of wild-type; t-test, P < 0.05; relative increase > 1.5 or < 1/1.5), and ranked by the ratio at PNW3.5. We also listed the functional group and clustering number in this table including relative change at each time point, accession number, gene symbol and the number of functional group and cluster group. [file 1756-0500-1-131-S4.xls]

## Sheet: Sheet1
Table S1: Completed gene list of transcripts significantly changed between wild-type and Pkd1L3/L3 mice at one or more time points.
			PNW 1				PNW 2				PNW 3				PNW 3.5
Systematic ID	Gene Symbol	Accesion NO.	Fold change	P-value	Raw	Control	Fold change	P-value	Raw	Control	Fold change	P-value	Raw	Control	Fold change	P-value	Raw	Control	Clustered category	Functional group category
M200004753	S100A14	Q9D2Q8	1.4039	0.155573	239.333	170.949	3.14604	0.0147701	772.5	239.796	15.48	0.0358365	2472	175.054	7.72295	0.018143	1687.33	201.393	A6	11
M200003433	Fgg	Q8VCM7	0.873272	0.261237	133.667	158.012	1.03309	0.194585	178	171.346	2.25746	0.0153281	470	202.394	6.25465	0.0138494	1170.67	178.366	A9	6
M300004291	Aldh1A1	P24549	2.04784	0.0113902	261.333	126.832	3.60668	0.0106818	677	197.486	11.5664	0.00928136	1268.33	118.525	5.89651	0.0114972	1318.67	222.792	A6	15
M300000529	Adh1	P00329	1.37825	0.164811	1640	1166.92	3.56918	0.00305101	5465.5	1505.29	7.14743	0.0202096	18780	2457.54	5.37342	0.00215044	7580.33	1386.17	A6	15
M300014452	-	undefined	1.52169	0.0136326	205	133.86	2.71743	0.00278301	393	146.418	9.27653	0.029261	1859.67	176.921	5.31674	0.00378819	703	128.899	A6	16
M300021033	Lgals3	P16110	1.32978	0.0981335	1793.67	1348.69	2.36699	0.0146783	3287	1365.85	5.72509	0.00980619	8341.67	1614.58	5.23591	0.00158207	8936.67	1683.46	A7	6
M300000755	Npal1	Q8BMW7	1.5168	0.00703789	548.667	360.702	2.41219	0.0258479	1034.25	424.605	4.58995	0.0155797	1448.67	319.339	5.22923	0.0198167	1861.33	331.704	A7	16
M200000061	Lox	P28301	1.14694	0.00334585	2677.67	2335.57	1.60325	0.0167344	3888	2320.14	3.35857	0.0148457	6271.33	1862.65	5.11119	0.00584939	9616.67	1856.55	A7	11
M300002727	Edn1	P22387	1.02504	0.0879462	110	107.192	1.60482	0.0627401	237	145.949	3.97997	0.00941863	414	112.18	5.08813	0.00567483	602.667	115.463	A7	6
M300018480	Krt81	Q9ERE2	1.32298	0.316005	478.5	364.985	2.33701	0.0335197	1387.5	703.697	2.31717	0.788451	227.667	227.461	4.92088	0.331429	1295	747.65	undefined	7
M200004399	Krt18	P05784	1.51907	0.0298983	2787.67	1869.49	2.16979	0.000872839	4266	1982.12	6.41967	0.00336362	8299	1377.57	4.90076	0.0045012	9133.67	1814.19	A6	7
M200004722	Cxcl4	Q6P8R3	1.11252	0.580883	223	205.554	1.90489	0.0123874	246.25	125.061	6.16014	0.00755906	834.667	142.305	4.86334	0.000791652	404.667	82.8823	A7	6
M200016311	C7Orf45	undefined	1.47739	0.149219	458.333	316.908	1.70659	0.00156738	992.25	588.672	1.45096	0.0838158	251.333	170.017	4.77425	0.00612138	1124.33	239.871	A10	16
M300010567	Mcoln3	Q8R4F0	1.41745	0.035003	1177	820.918	3.02244	0.00411301	3005.25	997.971	6.76372	0.0137462	4463.33	721.751	4.67565	0.0136177	4489.33	942.198	A6	9
M200015970	F2	P19221	1.45535	0.216514	274	191.068	1.89857	0.000182574	689	361.961	1.14839	0.441381	213	146.055	4.65815	0.00563358	883.333	192.396	A10	11
M300002047	Lzp-S	P17897	1.1667	0.00324024	842	722.438	1.39633	0.165356	1009.75	701.436	4.39646	0.0247911	4576.33	1043.62	4.53019	0.014419	2968	623.537	A7	1
M200003353	Anxa1	P10107	0.984117	0.812582	548.333	554.829	1.77193	0.00251176	845.25	467.201	5.45668	0.0115381	3026.67	559.708	4.45202	0.000131604	1610	360.514	A7	5
M200004490	Ctla2B	P12400	1.47189	0.0460112	840.333	566.029	2.27177	0.00884729	1456.5	651.14	6.61566	0.0303413	3281.67	404.955	4.43703	0.00630609	2451.67	534.338	A6	11
M300012553	Ankrd6	Q9Y2G4	1.47094	0.236526	654.667	431.076	1.62604	0.00394595	1007.75	630.089	1.45492	0.0270403	249.667	165.729	4.39341	0.0174588	1949.33	424.646	A10	16
M300001057	Apobec3	Q99J72	1.46628	0.0037018	580.333	393.086	2.32015	0.00838093	1108.25	486.741	6.06778	0.0300848	2865	459.008	4.37017	0.0047589	2075.67	471.592	A6	13
M200005119	Cpa1	Q7TPZ8	1.48588	0.0943698	1322.33	910.293	1.6914	0.00121158	3153.25	1876.36	1.37446	0.127635	842.667	510.633	4.35094	0.00429499	3107.33	712.62	A10	11
M200009721	Tacstd2	Q3U261	1.47725	0.0390109	602.667	406.634	2.22737	0.00576815	1056.5	481.688	5.71423	0.025248	4068.33	675.933	4.32104	0.0134432	1830	419.526	A6	6
M300004229	Slc27A6	Q14C50	1.25908	0.121733	143.333	111.262	1.74121	0.00700506	145.25	83.874	4.34651	0.101747	250.667	56.4424	4.28578	0.028096	118.333	28.3806	A7	9
M200004432	Ccnb1	P24860	0.988555	0.705242	919.667	929.238	1.83295	0.016192	1906.75	1035.93	3.21559	0.0121836	1977.33	621.403	4.28301	0.00534543	2864.67	650.634	A7	11
M300008732	C920008G01Rik	undefined	1.48177	0.117326	6959.67	5073.56	1.51128	0.00632077	12972.5	8662.46	2.08661	0.0789927	6829.67	3465.62	4.26789	0.00540001	12460	2884.41	A9	16
M300018681	-	undefined	1.40825	0.11813	623.333	440.253	1.72592	0.00381631	1333.75	781.283	1.41279	0.0042689	439.667	317.867	4.26422	0.00531101	1627	382.785	A10	16
M300005306	Lcn2	P11672	1.48719	0.0693916	540.333	359.166	3.07905	0.00463974	2860.75	867.363	22.5053	0.0734123	24112	1312.81	4.25324	0.0276715	14763.3	3780.2	A8	11
M200002587	Scnn1B	Q9WU38	1.1117	0.149968	110.333	98.338	2.14621	0.0287475	193.5	94.2205	4.17307	0.0434584	604	161.839	4.22102	0.0054001	392	93.196	A7	9
M300004333	Ankrd1	Q9CR42	1.50533	0.211937	3989	2901.07	1.64529	0.00220324	7793.75	4727.39	3.26102	0.101622	2673	1294.06	4.20294	0.00332252	9475	2230.62	A7	1
M300011022	-	undefined	1.44639	0.177592	8319.67	6415.27	1.56159	0.00756886	16247.2	10423	2.1429	0.0895623	5595	2988.59	4.17365	0.00388988	15345.3	3651.31	A9	16
M300004916	Col3A1	P08121	1.13221	0.166772	19536.7	17424.9	1.3688	0.0139948	23979	17346.6	3.0287	0.0564975	32064	12696	4.17033	0.00258281	22743.3	5450.82	A7	7
M300007658	Nlgn3	Q8BYM5	1.37614	0.0670929	787.667	573.19	1.76162	0.000325705	1571.75	886.548	1.26921	0.373468	452.667	341.351	4.16763	0.0142387	1468.67	343.151	A10	6
M300010907	Serpine1	P22777	1.03213	0.763836	168.667	163.041	1.45039	0.0445164	359.25	238.325	8.54274	0.0119471	1392.67	167.837	4.11631	0.0216354	942.333	218.78	A6	11
M300010318	Lrrn3	Q8CBC6	1.4803	0.204544	2388	1771.23	1.59779	0.00342991	4917.75	3127.07	1.43673	0.0601421	1143.33	757.164	4.10694	0.00896266	4421	1071.48	A10	6
M300001539	Sulf1	Q8K007	1.14355	0.263583	56	49.5953	1.319	0.128053	73.25	52.3758	6.50957	0.00627362	402.667	59.4368	4.09574	0.000614017	221.333	54.6321	A6	14
M200015946	Fga	Q99K47	0.86297	0.078567	107	124.095	0.833559	0.0438526	148.5	176.341	1.58231	0.0639498	448.667	257.059	4.08568	0.0108504	1491	342.733	A9	6
M300008042	Ct22_Mouse	undefined	1.38166	0.235853	7517.67	5927.26	1.56614	0.00150747	13812.2	8852.61	1.50423	0.0659197	4300.67	2895.38	4.08011	0.00315186	14781	3617.52	A10	16
M300002046	Lyz	P08905	1.16439	0.00186141	1280	1100.2	1.33843	0.193063	1611.5	1173.81	4.59902	0.0225094	4381	961.515	4.07787	0.0188462	4664.33	1089.74	A7	1
M300014453	-	undefined	1.46753	0.00980164	1349.67	919.828	2.24985	0.00547009	2258.5	995.967	6.7348	0.0323093	7324.33	985.677	4.07443	0.0081357	3681.33	877.97	A6	16
M300021034	Lgals3	P16110	1.17681	0.174042	1383	1180.65	1.85273	0.0138539	2758.75	1510.18	4.40548	0.0257685	9115	1950.14	4.02893	0.00491051	5416.67	1316.32	A7	6
M300022256	-	undefined	1.22057	0.153563	74.6667	60.5368	1.69865	0.00482107	168.75	97.4562	1.14761	0.330821	94	84.6373	4.02099	0.0185647	184.667	47.3434	A10	16
M200000979	C1Qb	P14106	1.18123	0.190122	424	354.8	1.42163	0.104013	532	374.023	4.13823	0.0283579	2332.33	551.487	4.01502	0.0206518	1673	412.96	A7	1
M200009825	Il1Rl2	Q9ERS7	0.986219	0.918572	103.333	106.057	1.47667	0.0503245	176	122.815	3.36577	0.00510528	254	74.8912	4.01429	0.00638825	180.333	44.847	A7	1
M200008130	Npal1	Q8BMW7	1.39505	0.0112273	363.333	260.307	1.99707	0.0329	658.25	341.97	3.50587	0.00753106	763.333	219.025	3.9737	0.0319415	1089	257.144	A7	16
M200002339	Ccr2	P51683	0.818067	0.231069	96.6667	117.311	1.52329	0.0514257	159.25	100.96	4.58557	0.00923015	707.333	154.115	3.96106	0.0104486	520	132.055	A7	6
M300008188	Cyp11A1	Q9QZ82	1.4153	0.208268	1258.67	940.773	1.66334	0.000942843	2645.5	1600.37	1.2335	0.19999	764.333	536.517	3.9414	0.00700342	2973	763.701	A10	2
M200005395	Qscn6	Q8BND5	1.41912	0.140188	2138.67	1554.75	1.62918	0.00273899	4572.5	2832.58	1.29862	0.0781291	1365.33	963.939	3.93763	0.006196	4584.67	1167	A10	4
M200008372	S100A6	P14069	1.16351	0.26281	1234	1071.29	2.24674	0.000758083	1470.25	648.251	5.11399	0.00733061	5828.33	1209.15	3.88744	0.00200062	3329	853.657	A6	6
M300013825	-	undefined	1.49076	0.155671	2712.67	1905.84	1.54547	6.72839e-05	5599	3610.79	1.36727	0.0800347	1574.33	1221.61	3.87339	0.00872314	5540	1450.9	A10	16
M200011031	Tm7Sf4	Q7TNJ0	1.25974	0.0766054	191.333	153.214	1.96516	0.0603821	548.25	270.228	5.82526	0.0217943	880.667	178.748	3.83433	0.012825	2054.67	556.716	A6	16
M200013541	Rwdd2	Q9D9S3	1.25529	0.155025	612.333	497.034	1.67142	0.000562817	1216	726.003	1.47684	0.0126211	329.333	213.094	3.81075	0.0110819	1240.67	323.588	A10	16
M300002261	Lpin1	Q91ZP3	1.52763	0.128869	2134	1473.67	1.64072	0.00211422	4576.5	2803.39	1.26657	0.224604	1357	931.287	3.79074	0.00061268	4776.67	1262.41	A10	5
M300004979	Fn1	P11276	1.37551	0.0533201	4350.33	3267.82	1.50779	0.062238	7172.25	5013.92	3.28195	0.0769427	5439.67	2228.33	3.75846	0.00661179	5159.33	1326.17	A7	7
M300013702	-	undefined	1.29791	0.265036	784	608.663	1.2695	0.0806798	943.75	743.334	2.41967	0.0220782	587.333	233.267	3.70107	0.00492359	1175.33	306.462	A9	16
M300008222	Tpm1	P58771	1.29335	0.107262	3019.33	2318.14	1.92589	0.00461893	4466.25	2336.82	4.09235	0.00680531	9619	2321.45	3.68923	0.000455911	4724.67	1276.35	A7	7
M300005323	Col5A1	O88207	1.39759	0.107298	443	320.541	1.4567	0.00364112	585	411.068	3.66733	0.0294178	669.333	219.253	3.67141	0.00112487	449	121.37	A7	7
M200002208	Cplx1	P63040	1.28154	0.17385	176.667	135.459	1.66675	0.00176057	359.5	215.509	1.33564	0.230741	154.333	92.5075	3.6696	0.00717031	412	113.567	A10	16
M200000817	Ctsd	P18242	1.10853	0.197585	1792	1600.41	1.66542	0.00684944	2916.25	1731.4	3.62584	0.0209764	18451	4812.06	3.66069	0.0116756	6921.67	1843.1	A7	11
M300018848	-	undefined	1.3715	0.220995	4427.33	3352.85	1.52881	7.13037e-05	6988.5	4575.95	1.61032	0.051142	3046	2071.55	3.66023	0.00223685	7627	2072.09	A9	16
M300000452	Cp	Q61147	1.06291	0.680573	276	254.392	1.13698	0.0359053	440.25	382.16	3.35514	0.0228334	1807.67	548.881	3.65888	0.00471729	2660.33	697.489	A7	9
M200003683	Ccdc3	Q9D6Y1	1.23936	0.301804	942.667	781.576	1.43868	0.00482563	1506.75	1031.58	0.949363	0.771513	538	491.207	3.63149	0.00622924	1927.33	533.161	A10	16
M300005873	Col11A1	Q61245	1.43871	0.00130224	90.3333	62.8047	1.79725	0.0490309	201.25	112.919	2.76056	0.0594626	157	55.9278	3.59176	0.00725873	110.333	30.492	A7	7
M200014984	Npy6R	Q61212	1.05999	0.54697	737	702.466	1.48024	0.006984	1239	844.452	4.4155	0.0174686	3438.33	774.996	3.58438	0.00812213	2511.67	700.915	A6	6
M300001429	Ttbk1 (Includes Eg:106763)	undefined	1.36092	0.132005	1726	1308.08	1.61639	0.000793889	3142.5	1969.28	1.17474	0.137762	899.667	725.545	3.56553	0.00427695	3300.67	921.155	A10	11
M200007520	Havcr1	Q5QNS5	0.991964	0.860362	106.667	107.646	1.15283	0.262083	163	148.763	4.17251	0.0625116	353	82.6104	3.55582	0.00975542	429.667	113.745	A7	1
M300017681	Mpeg1	Q61889	0.979612	0.836295	118.333	120.291	1.0822	0.716984	140.25	135.086	2.20356	0.0687186	334.667	154.07	3.55183	0.00547757	347.667	95.9101	A9	16
M200001764	Reps1	O54916	1.34004	0.20712	2624	2049.86	1.5477	0.000860962	4848.5	3133.44	1.37564	0.00715675	1903.67	1410.79	3.5218	0.00363145	4986	1406.59	A10	6
M300009870	Ccl12	Q62401	1.09338	0.619301	92	84.1017	1.87187	0.114465	138.25	70.3414	5.26646	0.0114756	579.667	105.145	3.50904	0.0262343	250.667	69.8731	A6	6
M300015175	Zbtb16	Q3UQ17	1.31016	0.0101663	251.333	192.94	1.77469	0.026312	447	242.227	3.81458	0.0386855	4157	1053.83	3.49275	0.0257609	1088.67	333.398	A7	13
M200007373	Egln3	Q91UZ4	0.996177	0.909535	821.667	822.585	1.15517	0.131349	951.25	829.047	2.77326	0.017041	1849.67	698.519	3.47207	0.0090494	1232	353.398	A7	11
M200000449	Cyr61	P18406	0.893043	0.537012	506.667	554.49	1.97027	0.00281253	930.5	450.191	2.21603	0.015131	4962.67	2308.89	3.4683	0.0491758	1616.67	478.356	undefined	4
M200001618	Thbs1	P35441	1.24868	0.0776819	936.667	762.72	1.68356	0.000186031	2155.75	1272.39	3.13989	0.0115713	3778	1198.6	3.46139	0.00498195	3449.33	992.417	A7	6
M300004159	Mal2	Q8BI08	1.34338	0.0365662	2166	1602.78	3.72397	0.000768778	5428	1430.65	4.12373	0.00897483	9472.33	2203.64	3.46127	0.00335725	5913.33	1708.71	undefined	7
M300000154	Timp1	P12032	0.980531	0.506873	33.6667	34.3589	1.29323	0.0127308	58.75	45.4292	11.6875	0.0286411	454.333	36.4911	3.45978	0.0056195	138.667	40.6607	undefined	11
M200009975	Trpv6	Q91WD2	1.02944	0.566898	312.667	303.048	1.15702	0.107464	565.5	496.666	3.42341	0.00875196	980.333	289.513	3.4527	0.0211336	1006	291.561	A7	9
M200001249	Frzb	P97401	1.18507	0.0415362	440	370.667	1.81986	0.00170472	710.75	387.237	4.95018	0.0105859	1851.33	360.024	3.45046	0.00586718	1040.33	305.208	A6	6
M200001799	Psp	P07743	1.29334	0.145836	3955.33	3210.33	1.47545	0.00790902	8423	5730.44	1.40524	0.173447	2287	1614.21	3.43383	0.00729449	7436.67	2148.08	A10	5
M300013027	-	undefined	1.42823	0.208418	629.333	454.213	1.49769	0.00340194	1495.75	1012.73	0.994785	0.971716	449.333	410.585	3.42947	0.0102843	1379	392.261	A10	16
M300001730	Tnnt3	Q9QZ47	1.36901	0.118815	1450.67	1099.2	1.45627	0.00106338	2864.75	1978.8	1.33341	0.0700232	862	598.731	3.41649	0.00499008	2693.33	783.239	A10	11
M300018950	Ap3B2	Q9JME5	1.39184	0.188353	2636	2003.77	1.53336	0.000233221	5309.25	3459.4	1.07868	0.671576	1310.67	1021.53	3.39554	0.00657244	5038.67	1485.07	A10	7
M300007179	Slc27A5	Q4LDG0	1.40869	0.133515	1162.67	841.402	1.57944	0.000248992	2533.5	1606	0.942051	0.805329	673.333	549.783	3.38842	0.00484841	2595	770.067	A10	9
M300001955	Ntn4	Q9JI33	0.961727	0.353903	473.333	493.783	1.55668	0.0123564	1294.75	811.102	3.23513	0.00392239	3738.67	1169.41	3.38762	0.00304317	2787.67	806.03	A7	7
M300008500	Styk1	Q6J9G1	1.34166	0.0716047	45.6667	33.9696	2.54678	0.0048846	82.5	31.5677	4.92912	0.0174465	143.333	31.5927	3.36614	0.00093208	136	40.6101	A6	6
M300002983	Colq	O35348	1.51574	0.101574	3827.67	2591.97	1.35032	0.0202308	3833.25	2905.35	2.07558	0.158194	2268	739.071	3.36445	0.00383092	4739	1374.59	A9	7
M300022277	-	undefined	1.08455	0.430156	131.333	123.157	1.17797	0.0328028	233.5	199.186	1.45273	0.0314494	181.333	128.927	3.36317	0.0356157	695	175.983	A9	16
M300006052	Col15A1	O35206	1.39771	0.0976444	4338	3178.59	1.34983	0.0117742	6971	5225.53	2.70294	0.0420097	6917.33	2898.08	3.35687	0.0100958	4714	1384.09	A7	7
M300003443	Ccdc80	Q8R2G6	1.23532	0.0364768	1183.33	966.547	1.70371	0.00871693	1582.75	939.91	3.79194	0.0505801	2178.33	634.508	3.32658	0.0138857	856.667	255.112	A6	16
M200009457	Apba2Bp	Q9D6J4	1.51256	0.129811	505.333	330.177	1.67083	0.0072051	1273.25	761.488	0.975397	0.877387	299.333	255.689	3.32299	0.00542642	1190.33	356.303	A10	11
M200006397	Bcam	Q9JKB2	1.19438	0.162396	1684	1396.34	1.42836	0.0184555	2278.5	1631.79	2.44029	0.0448422	10804.7	4429.07	3.31552	0.00562988	3062.33	911.879	A7	6
M200000703	Ctgf	P29268	0.937023	0.386084	625	655.892	1.68234	0.00870955	1514	857.88	2.31441	0.0623336	5887.33	2695.17	3.31369	0.0121728	4918	1482.41	undefined	6
M300006051	-	undefined	1.39464	0.126867	418	307.342	1.3553	0.0129862	598.5	451.611	2.58914	0.0130759	851.667	351.092	3.31262	0.010103	373.333	110.619	A7	16
M300000555	Emid2	Q91VF6	1.15821	0.261036	642	552.792	1.62733	0.016928	886.5	555.278	2.95243	0.055162	1782.67	613.121	3.3037	0.00651871	941	280.442	A7	7
M300005305	Lcn2	P11672	1.19369	0.0202645	1086.33	906.225	1.67678	0.115168	2564.67	1499.67	10.7671	0.0524874	14929	1448.24	3.29135	0.0193167	8941	2794.31	undefined	11
M200001409	Ctss	O70370	1.0586	0.393744	285.667	268.203	1.16366	0.152752	438.25	387.929	3.23978	0.00782017	730.667	219.724	3.27788	0.0426957	1037.33	302.677	A7	11
M300021802	-	undefined	1.40293	0.136793	10912.3	7923.79	1.27824	0.00218517	12264	9630.42	2.07227	0.0713274	9290	4219.28	3.27523	0.00470436	13497.3	4041.21	A9	16
M300005954	F3	P20352	1.05697	0.537318	347	325.579	1.59853	0.00823428	644.5	403.216	4.35193	0.0230835	2116.33	461.252	3.2725	0.0178588	1281.33	382.556	A6	1
M200003983	Elf5	Q8VDK3	1.38369	0.0364199	540	390.813	2.10344	0.0118503	716	344.087	4.51642	0.0220694	1260.67	272.983	3.27067	0.0178744	956.333	285.086	A6	6
M300001547	Serpinb6A	Q3U3L3	1.05978	0.627237	1674	1634.16	1.43385	0.00483741	1693.25	1172.54	2.63227	0.0318591	2588.33	920.534	3.27018	0.0387413	4411	1350.58	A7	11
M200002496	Abp1	Q8JZQ5	1.10477	0.339391	218.667	196.088	1.36765	0.0719632	297.5	221.486	5.01023	0.0237995	1089	207.297	3.26783	0.0117973	518.667	155.616	A6	14
M300009362	Polr3B	P59470	1.39193	0.244416	13200.3	10005.7	1.21446	0.0546292	15247.8	12776.9	2.32091	0.0237477	7953.33	3129.92	3.26626	0.00398715	17663.7	5335.47	A7	13
M200005655	Tmem98	Q91X86	1.14725	0.260654	960.333	834.498	1.4449	0.0121297	1281	893.171	4.4436	0.0186245	2191.33	571.109	3.26085	0.00603321	2080	631.879	A6	16
M300002212	Efemp1	Q8BPB5	1.29242	0.0720859	1338.33	1030.63	1.90675	0.00183295	2488.5	1291.14	3.30652	0.00731661	5532.33	1667.4	3.25846	0.00219655	4329.33	1319.16	A7	11
M200000319	Il1R1	P13504	1.06606	0.109293	223.667	209.895	2.05475	0.0112485	565	278.491	4.34024	0.00109984	949	221.859	3.25627	0.00133253	747	228.381	A6	1
M200015884	Camkk2	Q8C078	1.2015	0.0576916	209.667	175.312	1.81709	0.0214437	360.25	203.199	3.77907	0.0398242	1578.67	407	3.23913	0.0189298	709.667	215.99	A7	6
M200012730	Klf6	O08584	1.08522	0.465878	622	575.968	1.5057	0.0069405	767.75	499.71	2.50106	0.00590758	1977	788.138	3.235	0.0104113	2049.33	613.98	A7	13
M300009485	Fras1	Q80T14	1.4968	0.00209737	1465	971.87	1.75056	0.00233968	2145.25	1266.94	2.70726	0.0378793	2228.67	841.46	3.22191	0.0143417	1625.67	503.111	A7	11
M300004831	Casp12	O08736	0.982583	0.895083	181.667	186.345	1.49456	0.0299857	337	235.092	2.95454	0.0364653	367.667	108.036	3.21158	0.00549655	256	79.2454	A7	11
M300017999	Cd24A	Q8CEU3	0.99178	0.564398	4758.33	4813.5	1.34469	0.060198	6125.25	4431.87	2.57325	0.0125897	8067	3292.9	3.19515	0.00695327	11367.3	3580.32	A7	1
M300013666	D030022P06Rik	Q8BKT0	1.24562	0.163854	1636.67	1313.53	1.39516	0.000211925	2682.75	1924.85	1.46203	0.0897604	1100.67	674.707	3.19065	0.00625266	2841.67	888.186	A9	13
M300003525	Fstl1	Q62356	1.0778	0.052777	11443.3	10648.2	1.36613	0.00698547	12171.5	8960.57	2.76404	0.0429191	11238	4731.22	3.18893	0.00391305	8018.33	2474.93	A7	14
M300002757	Bc051665	Q80X23	1.41334	0.144203	429.333	314.573	1.59756	4.69656e-05	943.25	592.181	1.1347	0.319573	284.667	233.82	3.18638	0.00346801	922.333	289.234	A10	11
M300007558	Dock11	A2AF65	0.990484	0.870037	137.667	138.959	1.19317	0.167491	155.75	127.752	2.13312	0.0231639	201	92.1949	3.18216	0.0529424	123.333	40.8117	A7	16
M300020122	Krt2-8	Q78EH3	1.18233	0.0833244	2171	1830	1.85597	0.00915752	3384.5	1803.23	3.34444	0.014709	10287.3	2938.71	3.16327	0.00239666	4665.33	1497.55	A7	7
M200002486	Degs2	Q3TR85	1.15839	0.235843	155.333	132.977	2.02112	0.033171	362.75	185.239	4.64834	0.0199619	1029	219.13	3.15238	0.0017579	715.667	224.124	A6	5
M200013794	Mfap5	Q9QZJ6	1.24584	0.0137132	1506.67	1212.33	1.39068	0.0102555	1734	1233.1	5.35246	0.0195989	2908.67	559.968	3.13498	0.0262968	3234.33	1025.06	A6	7
M300011969	Gpr126	Q6F3F9	1.18389	0.158016	239	203.702	1.72899	0.00215481	370.25	217.835	3.15299	0.0298456	592	182.089	3.1331	0.0122764	491	158.953	A7	6
M300018342	Cldn4	O35054	1.14296	0.0391649	1765	1551.17	1.42237	0.0383662	3220.25	2304.99	4.19834	0.0190615	4959	1269.4	3.13239	0.00044324	5679.33	1810.4	A6	7
M200007159	C330018D20Rik	Q9CWB7	1.28466	0.233991	1185.67	950.634	1.60094	0.000341699	2655.25	1655.98	0.990382	0.952818	745	676.21	3.13221	0.00566392	2671.67	852.792	A10	2
M200001698	Col15A1	O35206	1.36648	0.0629905	3182	2379.03	1.38102	0.032487	4935.5	3614.67	2.67472	0.0495189	5850.33	2565.69	3.13176	0.00953635	3361.67	1053.4	A7	7
M300015667	-	undefined	1.43405	0.131264	1975	1411.3	1.39118	0.0286968	2758.5	2028.22	2.61159	0.0338344	1376.67	427.878	3.12827	0.00708062	3695.67	1155.46	A7	16
M200000907	Adh1	P00329	1.32834	0.050585	4163.33	3151.72	1.95767	0.00428419	9864.25	4924.74	3.76331	0.0130549	10857.3	3043.85	3.09434	0.0055292	13172.7	4204.28	A6	15
M300014371	Krt8	P11679	1.17836	0.319543	1705	1444.33	1.59868	0.00218177	2372.5	1481.94	3.07533	0.0284822	8015	2470.69	3.09155	0.00375587	4066.67	1305.44	A7	7
M200000263	Fbn1	Q61554	1.05453	0.451979	1424.67	1380.46	1.24073	0.0287546	1892.5	1519.16	2.34214	0.065494	1700.67	745.703	3.08991	0.00313419	1796.33	575.099	A7	6
M200007379	Slc25A24	Q3TCQ2	1.17572	0.0970028	684	580.81	1.54821	0.0107343	902.5	587.8	4.15733	0.0198279	1655.67	379.305	3.08414	0.00112323	1008	328.138	A6	11
M200013145	Serpinb6C	Q8VHQ0	1.01536	0.881519	970.333	972.256	1.40228	0.00444602	1165.25	823.292	2.51571	0.0111939	1381.33	521.99	3.07643	0.00550002	2143	696.082	A7	11
M300008957	Abhd7	Q6IE26	1.24775	0.195164	30	24.5561	1.48402	0.0671603	47	32.2826	1.53451	0.0846795	38.3333	24.0222	3.05599	0.0229441	48	16.2534	A9	15
M300000580	Pcp2	P12660	1.3648	0.213329	1717.67	1302.17	1.6243	0.000268819	3851.75	2356.2	0.99362	0.97475	1144.33	930.412	3.04989	0.00309154	4095.33	1339.32	A10	6
M200001384	Tmsb10	Q6ZWY8	1.07936	0.678265	9632.33	9080.27	1.53944	0.00590915	10286	6674.26	4.4751	0.0204066	15056	3813.71	3.04096	0.000932422	6619.33	2158.11	A6	7
M300009475	-	undefined	1.44497	0.249961	2429	1658.12	1.46039	0.00254449	4985.25	3393.16	0.940982	0.724557	1255.33	1116.51	3.03547	0.00430374	6218.67	2047.09	A10	16
M300011742	Mboat1	Q8BH98	0.947155	0.169788	272	286.058	1.8477	0.0256678	444.25	243.904	3.45701	0.017423	757.333	212.132	3.03122	0.00365225	465.333	153.23	A6	16
M300007589	Rbm3	O89086	0.863655	0.207475	5099.67	5979.55	1.34162	0.00758569	6444	4768.65	1.91324	0.0338539	7227.67	3889.48	3.02634	0.00514194	6592.67	2197.88	undefined	11
M200012637	Clu	Q06890	1.00244	0.9111	2629.33	2633.15	1.17308	0.194189	4174.75	3581.63	4.59072	0.0172068	18662.7	4299.9	3.01105	0.00733843	23858.3	7942.81	A6	1
M300020872	Utp14A	Q640M1	1.34041	0.126992	3456	2662.53	1.49862	0.0123578	5066.5	3436.35	1.37176	0.0708856	2076	1529.98	3.01007	0.00133539	5654.67	1870.18	A10	11
M200006538	Mmp2	P33434	1.14815	0.0145822	2134	1863.93	1.18549	0.00113836	2780.25	2330.06	2.34248	0.0616143	2274	1003.99	2.99726	0.0196018	2267.33	752.177	A7	7
M300010739	-	undefined	1.35223	0.173478	5083.33	3793.49	1.26016	0.00142244	6130.5	4885.3	1.90012	0.121274	4340	2060.74	2.99402	0.00744721	6591.67	2138.59	A9	16
M300009159	Tspan8	Q8R3G9	1.07464	0.453405	4512.33	4207.21	1.74305	0.00128114	6353.75	3585.8	2.91915	0.0346356	22484	7171.86	2.99237	0.00361291	13680	4517.15	A7	6
M300015615	B3Gnt6	Q3USF0	1.38305	0.13837	956	676.473	1.61171	0.0012086	1445.25	904.098	1.09792	0.431572	611.667	488.999	2.99105	0.00289598	1845.67	627.018	A10	11
M300015069	Olfr1320	Q7TQW5	1.60701	0.097098	698.333	456.11	1.45063	0.0154715	881.25	619.456	2.05878	0.0436073	312.667	124.07	2.98545	0.014299	1145.67	386.264	A9	6
M300018345	Col4A6	Q6PFB1	1.397	0.159113	4422.67	3328.27	1.33705	0.00142524	4762.25	3587.08	1.33813	0.236722	2401.67	1433.24	2.98441	0.00106219	6833	2277.89	A9	7
M300007046	Klrc1	Q9WVJ8	1.42674	0.109042	1425	1021.65	1.43606	0.0274975	1992	1416.67	1.8941	0.0879805	1120.33	484.757	2.98387	0.0101476	2651.33	864.915	A9	1
M300000313	-	undefined	1.41284	0.166146	6596.33	4791.1	1.18941	0.0647738	6525.75	5515.9	1.82698	0.096224	3396.67	1434.72	2.98247	0.00850445	9183.33	3011.74	A9	16
M200014714	Lypd3	Q91YK8	1.37526	0.184111	5858.67	4375.21	1.20543	0.0464436	7499.25	6298.74	1.906	0.0709364	3809	1674.01	2.97643	0.00670459	8624	2840.02	A9	16
M300005131	Lamc2	Q61092	1.32151	0.0963623	565.667	441.188	1.46812	0.0152916	799.75	563.59	2.96763	0.0190374	1209.33	407.243	2.97332	0.000922947	979.667	329.751	A7	7
M200004359	Prss23	Q9D6X6	1.07671	0.328988	1889.67	1746.79	1.42688	0.00338729	2781.5	1940.06	3.46112	0.0109703	7094.33	2115.65	2.9733	0.00848641	4839.67	1599.03	A6	11
M200002917	Col5A2	Q3U962	1.05181	0.503808	1714.67	1626.37	1.33437	0.00880691	2744.25	2049.43	3.44106	0.0123801	3392.67	1059.24	2.97067	0.00486543	2439.67	815.959	A6	7
M300005562	Lrrc57	Q9D1G5	1.32126	0.202058	1300.67	991.742	1.53369	0.000930526	2285	1507.28	1.0981	0.508484	1059.67	880.233	2.96913	0.011611	2682	903.997	A10	11
M300003243	Col14A1	Q80X19	1.41751	0.127622	29093.3	20957.3	1.24968	0.0124648	29356.5	23582.9	2.75942	0.00361471	20987.3	7316.22	2.96509	0.0092889	38053.3	12587.9	A7	7
M300021048	-	undefined	1.03563	0.848846	13459.3	13210.2	1.49472	0.00534567	13235	8850.53	3.96459	0.0132235	24109.3	6542.45	2.96453	0.00227103	9530.33	3168.45	A6	16
M300016297	-	undefined	1.22886	0.0792905	733	605.205	1.49141	0.00162886	1420.25	952.027	1.96929	0.056024	864.667	457.081	2.96235	0.00222157	1586.67	536.047	undefined	16
M200014501	Anxa9	Q9JHQ0	1.08786	0.496591	127	119.164	1.54452	0.00578213	216.75	138.928	3.18441	0.0467163	667	212.509	2.96033	0.0378281	374	123.18	A7	5
M300002751	Ly86	O88188	0.884077	0.20104	83.3333	93.0512	1.2868	0.210158	114	87.117	3.0412	0.0133486	376.667	125.127	2.953	0.0214904	231	75.2204	A7	6
M200003414	Ccl7	Q03366	1.11929	0.20491	50.3333	45.8802	1.39734	0.035156	82.25	59.5867	2.94477	0.0266925	135.667	44.9393	2.94635	0.0156514	88.3333	30.1727	A7	6
M200013236	Bc011467	Q5F242	1.12913	0.0165736	356	316.142	1.70097	0.00487292	829.75	489.043	4.65956	0.0132345	2834.33	589.237	2.93756	0.00728981	1790	602.025	A6	9
M300003563	Cxadr	P97792	0.953987	0.830818	36	36.6096	1.56235	0.0303924	57.25	37.4057	2.51912	0.107715	93.6667	35.3629	2.93654	0.0114635	86	28.5994	A7	6
M300014093	Coro2A	Q8C0P5	1.26065	0.0486651	189	148.329	1.49207	0.0473522	283	186.93	3.38241	0.0151054	709.667	212.657	2.92286	0.00178103	658	222.223	A6	7
M300011083	-	undefined	1.49666	0.10446	15	10	1.72643	0.0528833	39.25	23.5395	2.01177	0.038677	93.3333	48.7897	2.92103	0.0337218	120.333	38.8716	A9	16
M300020156	1700024J04Rik	Q9D9Z9	1.09708	0.483893	111	99.9778	1.34547	0.00527544	198.25	146.842	1.07869	0.271863	116	108.992	2.91385	0.00379159	305.667	102.683	A10	6
M300015564	1700039E15Rik	undefined	1.41216	0.158186	3311	2415.27	1.30264	0.0017668	4392.25	3402.96	2.24978	0.0600058	2229	828.957	2.91271	0.00827123	4568.33	1542.9	A7	16
M300010139	-	undefined	1.19249	0.0223444	1579	1328.62	1.65241	0.0245155	2543	1571.47	5.35993	0.0543305	4755	804.954	2.90437	0.0427287	2551.67	869.173	A6	16
M200006504	Ms4A6B	Q99N09	1.1186	0.0321927	443.667	394.796	1.19015	0.164758	570.5	486.803	3.16803	0.0202667	945.667	299.21	2.89502	0.0160997	921.333	317.528	A7	6
M300000841	-	undefined	1.41058	0.135485	1579.67	1103.34	1.52537	0.00154624	3660	2424.57	1.16296	0.316957	1026.67	795.322	2.88815	0.0014746	3503.67	1218.62	A10	16
M200001343	Cd14	P10810	1.10039	0.438904	87.3333	80.3701	1.28967	0.123186	173.5	140.973	3.89503	0.0448863	431.333	100.471	2.88381	0.00442292	270.333	93.4671	A6	6
M200006783	Slc44A1	Q6X893	0.983192	0.741816	314.333	319.937	1.2487	0.0635156	588	483.419	2.16866	0.0139643	844.333	393.391	2.87962	0.0164059	820.667	284.688	A7	9
M200016195	Spink12	Q9D256	1.21996	0.114085	3508	2906.66	1.42925	0.000528918	5366.75	3729.96	2.20126	0.111137	2327.67	1365.18	2.87088	0.00138785	6232	2154.96	A7	11
M200000279	Ly6E	Q64253	1.01719	0.65795	4108	4044.24	1.21953	0.134406	6473	5338.96	2.64425	0.0233318	19174.7	7175.2	2.87041	0.00881493	13366	4547.77	A7	1
M300004507	-	undefined	1.43414	0.126897	5768.33	4106.49	1.27505	0.0544434	7634.25	6094.66	1.91218	0.0805366	3406.67	1403.2	2.87003	0.00493705	8824	3003.45	A9	16
M300003880	Emilin2	Q8K482	1.38583	0.169127	1194	868.832	1.57265	0.0028446	1932.75	1245.7	1.40842	0.033778	900.667	626.449	2.86707	0.00251689	2003	701.236	A10	7
M300016248	A530020G20Rik	undefined	1.35039	0.128364	7195	5389.62	1.26541	0.00482383	8931	7063.35	1.79772	0.101921	3954	1772.92	2.86356	0.0117781	10226.7	3455.57	A9	16
M300006958	Tgfa	P01135	1.81796	0.142371	25	14.0358	1.39481	0.174459	46.5	35.1353	1.9846	0.0013566	45	22.4475	2.85988	0.0194102	44.6667	15.6231	A9	6
M300021564	Col22A1	Q9CV06	1.32643	0.186382	6297.67	4860.77	1.1998	0.0605191	7225.75	6082.58	2.05124	0.0594769	3875	1681.23	2.85884	0.00352347	7030.33	2419.82	A7	7
M300020395	Aftph	Q80WT5	1.30398	0.223684	8598	7017.21	1.4148	0.0017887	16258.5	11505.8	1.36113	0.172878	7700.67	5774.24	2.85227	0.00625864	14511	5033.63	A10	11
M200008247	Tubb3	Q9ERD7	1.16469	0.246573	1143	1000.47	1.48106	0.00119107	2087.75	1407.32	1.17754	0.0840081	782.667	675.699	2.84834	0.00406656	2210.33	781.533	A10	7
M300013259	Nppa	P05125	1.34271	0.150475	1762.33	1322.9	1.39886	0.00955814	2057.75	1419.38	1.0237	0.864985	940.333	811.24	2.84427	0.001331	3143.33	1110.11	A10	6
M300020972	A730055C05Rik	Q2TB06	1.38532	0.107714	1505	1105.16	1.35449	0.0275689	2334.25	1775.51	2.00637	0.0143733	796	420.867	2.83052	0.00449301	2756	967.03	A9	16
M200006230	Cldn3	Q9Z0G9	1.16717	0.299463	397.667	348.65	1.33855	0.0529298	591.75	449.203	2.4036	0.0491171	911	423.87	2.83021	0.0185703	729.333	248.525	A7	7
M200015481	4930434E21Rik	Q9D5I8	1.32068	0.209115	1230.33	935.003	1.37179	0.0116925	1949.75	1394.86	0.8728	0.629155	749.333	646.532	2.8228	0.00358038	2956.67	1048.99	A10	16
M300002472	Stat5B	P42232	1.23417	0.159721	368.667	304.276	1.60187	0.000495421	934.25	584.739	1.12809	0.4545	488.333	427.761	2.82148	0.00361651	908.333	320.219	A10	13
M300016627	-	undefined	1.29749	0.147328	816	639.837	1.44371	5.38795e-05	1822	1258.18	0.977824	0.773078	426	411.863	2.82002	0.00343415	1746.67	621.752	A10	16
M300006916	Trpv6	Q91WD2	1.41562	0.0894676	7670.33	5550.84	1.24362	0.00480675	9426.25	7613.82	3.02975	0.00281572	5109.33	1814.8	2.81516	0.0112727	11188.7	4011.43	A7	9
M300002718	Tcfap2A	Q6LCW3	1.15	0.29511	125.667	109.664	1.70016	0.00751735	236.75	140.06	2.88717	0.0126428	418	144.361	2.81037	0.0138647	391.333	138.276	A7	13
M300001163	Scarf2	P59222	1.08935	0.439761	395.333	352.139	1.56879	0.0245879	608.75	391.219	2.96266	0.0931576	1758.33	588.198	2.80971	0.0154821	564.667	197.322	A7	6
M300009883	Scamp4	Q9JKV5	1.40241	0.101067	3371.67	2434.37	1.31826	0.00258831	4219.5	3231.81	2.0511	0.0330688	2771.67	1251.39	2.80659	0.00750736	5372.67	1882.99	A9	11
M200000982	Sdc1	P18828	1.13091	0.114215	176.667	155.861	1.66022	0.00367614	255.75	154.74	2.91457	0.00505384	547.667	191.937	2.80308	0.000294929	373.667	133.265	A7	6
M300004958	Col19A1	Q0VF58	1.32996	0.15446	985	776.424	1.36289	0.00672571	1509.25	1128.91	1.83877	0.0223396	1080.67	574.743	2.80157	0.0065076	1448.33	519.021	A9	7
M300015678	Fgfr2	P21803	1.21932	0.0838218	448.333	373.969	1.29143	0.078145	584	468.348	2.89379	0.0201852	943.333	351.341	2.79544	0.00100387	627.333	223.858	A7	6
M200000114	Spp1	P10923	0.784887	0.0882146	8359	10532.1	1.33588	0.106551	14298.8	10292.9	2.26577	0.0294505	56477	26404.4	2.79454	0.0171933	42537	15399.2	A7	1
M300000381	Slc2A3	P32037	0.975041	0.622044	79.3333	81.2858	1.06156	0.473156	89.75	83.3461	1.52204	0.00407165	92.6667	61.3041	2.79234	0.0818068	61.3333	25.0583	A9	8
M200014040	Efemp1	Q8BPB5	1.22611	0.0412828	723	587.636	1.62873	0.00705048	1323.75	825.885	2.78708	0.0128724	2606.67	924.037	2.79083	0.00212195	1869	666.939	A7	11
M300021806	Col22A1	Q9CV06	1.3087	0.262571	1375	1090.94	1.17318	0.0247352	1838.5	1593.11	1.41677	0.363298	605.667	326.178	2.79027	0.00892916	1610.67	571.155	A9	7
M200002136	Hsd11B2	P51661	1.08207	0.651846	776	722.229	1.62203	0.0141668	2210.25	1371.94	3.23556	0.0553679	6790	2398.15	2.78965	0.0091471	5840	2044.63	A7	6
M300015535	-	undefined	1.23654	0.0477691	647.667	522.767	1.40328	0.000174782	1339.5	958.517	1.14101	0.0344449	426.667	382.65	2.77484	0.00734031	1167	418.627	A10	16
M300013312	1810011H11Rik	Q9D643	1.37905	0.0786432	3731.67	2729.69	1.25793	0.00651836	4161.75	3315.04	1.81862	0.135235	2693.33	1157.69	2.77106	0.0128723	5448.67	1905.51	A9	16
M300007736	-	undefined	1.45545	0.144756	2508	1802.39	1.21009	0.123336	3560.5	3068.87	1.58629	0.144476	2510.67	1618.44	2.76911	0.00365778	3035	1080.41	A9	16
M200015784	2610203E10Rik	Q8BYD1	1.43324	0.0701293	1789	1267.62	1.33997	0.00539929	2058.25	1516.53	1.88877	0.0726112	1387	610.441	2.7682	0.00615138	2622.33	935.859	A9	16
M300004591	Itga7	Q61738	1.30465	0.251234	1805.67	1413.34	1.29057	0.0184124	2395.75	1862.05	1.74372	0.145063	1279.67	556.932	2.75789	0.00945364	2964.67	1040.67	A9	7
M200002006	Snap91	Q61548	1.00771	0.822174	243.333	240.365	1.36153	0.00957261	281.25	204.82	1.30777	0.0582691	250.667	187.574	2.75695	0.00577685	420.667	153.381	undefined	5
M200008281	Gabre	O88966	1.18531	0.15909	64	55.1093	1.30081	0.0512262	146.5	117.01	2.19988	0.254908	161	76.6806	2.75603	0.0445138	234.667	86.7321	A7	6
M300014188	Erbb4	Q61527	1.25492	0.207238	727.667	599.682	1.37891	0.00232637	1372.25	1004.73	0.9978	0.980644	497.667	477.639	2.7552	0.00159414	1314.33	477.253	A10	6
M300008223	Tpm1	P58771	1.18084	0.0251075	8803.33	7440.04	1.87742	0.000651925	11776	6232.49	3.97305	0.00721475	25299.7	6253.25	2.7512	0.00340494	11454	4134.15	A6	7
M200007766	Hebp2	Q9WU63	1.03024	0.197779	210.333	204.334	1.46008	0.00845572	267	180.825	2.75135	0.033051	550.333	192.088	2.74684	0.0408799	338.667	121.978	A7	11
M300014589	Krt80	Q8C1M7	1.33443	0.170456	3225	2435.07	1.23551	0.0268553	3966.75	3249.41	1.56261	0.171075	2416	1337.69	2.74068	0.0043955	5265	1883.22	A9	7
M300018251	4932415M13Rik	Q32M05	1.29926	0.198819	2284.67	1779.99	1.39231	0.0021305	4800.25	3445.5	0.793272	0.508067	1201	1065.59	2.73841	0.00797205	4990.33	1818.59	A10	6
M200002822	Blnk	Q9QUN3	1.03343	0.410489	519.333	502.429	1.46721	0.0226992	871.75	592.083	2.63841	0.0418494	2317.67	881.831	2.73283	0.0234564	2345.67	819.557	A7	6
M200001340	C1Qc	Q02105	1.04208	0.474127	1051.33	1010.31	1.24547	0.109479	1553.25	1260.37	2.68699	0.00498226	2793	1042.73	2.7216	0.0181169	3616	1301.02	A7	1
M200001101	Penk1	Q3UXY8	1.30646	0.0135041	2965.33	2277.45	2.64533	0.0433787	3434.25	1397.19	4.90175	0.0271449	1870	360.845	2.71912	0.0113391	452.333	161.385	A6	6
M300011675	Znf483	Q8TF39	1.19084	0.158636	2005.67	1664.42	1.31907	0.000103268	2836	2154.81	1.55435	0.141142	1427	919.158	2.7152	0.00661516	2620.33	977.259	A9	13
M200008415	Nuak2	Q8BZN4	1.10056	0.322461	824.333	755.515	1.49082	0.00694695	1726.25	1180.85	1.90834	0.0480186	2656	1451.86	2.71369	0.0738107	3359.33	1259.98	undefined	6
M300005137	Hmcn1	Q96RW7	1.52117	0.103881	434.333	302.118	1.6137	0.0212951	654.25	426.233	2.05052	0.0418208	247.667	117.069	2.71144	0.0285246	178	63.6516	A9	6
M300002752	-	undefined	1.33338	0.00129058	167.667	125.306	1.59528	0.00446066	360.25	231.932	2.82951	0.0580886	912	281.173	2.71051	0.00535353	478.667	174.96	A7	16
M200001767	Col1A2	Q01149	1.24537	0.0975248	13349.3	10757.3	1.31606	0.00351002	17287	13019	2.58105	0.026347	21500.7	8529.88	2.7088	0.00535928	17266.3	6257.9	A7	7
M300008192	Col12A1	Q60847	1.31679	0.297262	3911.33	3182.8	1.22564	0.0578566	5537.75	4571.84	2.55387	0.00939934	2908.33	1201.49	2.70812	0.00750496	6489	2385.93	A7	7
M200016040	Angpt4	Q9WVH6	1.30884	0.163127	4666	3749.57	1.3795	0.00131842	8336.5	6069.4	0.988744	0.966223	2280	1893.62	2.70159	0.00787491	8041.67	2944.46	A10	6
M300012409	A730011L01Rik	Q3TCQ4	1.37221	0.0587679	2081	1534.27	1.33033	0.00676515	2018.25	1480.86	2.24426	0.0373352	1934.33	772.048	2.70144	0.0138331	3473.33	1270.7	A7	16
M200004708	Tgfbr2	Q62312	1.02244	0.712337	1152	1135.53	1.35751	0.0243273	1719	1280.85	2.56303	0.0163536	3642.33	1459.89	2.69948	0.0041463	2330.67	859.704	A7	1
M300021832	Q8R0L8	undefined	1.40103	0.051782	221.333	161.375	1.61324	0.0931786	384.75	254.308	2.79114	0.0446206	1115.67	379.893	2.69052	0.00269349	683.333	251.811	A7	16
M200006698	Pdlim7	Q9NR12	1.2926	0.0311524	619.667	478.175	1.52398	0.0374734	916.75	618.99	2.99997	0.0206143	979.333	358.665	2.68631	0.00175954	894.667	331.087	A6	11
M300012690	Prdm13	Q9H4Q3	1.29363	0.197088	413	322.336	1.52173	0.00130335	957.75	626.22	1.28552	0.00787252	279.667	213.071	2.68581	0.0048258	930	344.585	A10	13
M300009877	-	undefined	1.44982	0.12546	12983.7	9241.68	1.24023	0.0394227	14397.5	11640.7	1.79272	0.0495573	7315.67	3448.43	2.68095	0.0131678	18172.7	6726.6	A9	16
M300003571	St6Gal1	Q64685	1.03566	0.69895	394.667	378.266	1.36162	0.107662	669.25	498.882	3.10351	0.0164322	991	340.675	2.6803	0.00176921	863	322.739	A6	1
M200009731	Arg1	Q61176	0.947704	0.603618	44.3333	46.4821	0.941636	0.226835	78.75	84.1522	4.13819	0.0398393	214	48.7079	2.67871	0.0539053	161.667	59.28	A6	12
M200007729	Scnn1G	Q9WU39	1.04219	0.634787	1005	952.415	1.81752	0.0146681	1695.75	944.71	3.65273	0.0242965	4255	1201.54	2.67816	0.0302782	2828.67	1006.49	A6	9
M200009126	Ptplad2	Q8BG85	1.14053	0.0773712	177.333	156.385	1.46207	0.00863778	218	151.797	2.77974	0.0445774	686.333	244.686	2.66916	0.0147563	263.667	99.13	A7	11
M300014373	Map3K13	Q1HKZ5	1.28971	0.264413	1108	862.287	1.36601	0.000288411	2249	1651.62	0.999767	0.996588	935	926.366	2.66849	0.00165566	2423	904.359	A10	6
M300001586	Timp2	P25785	1.14079	0.216092	712.333	633.082	1.24227	0.00372328	983	797.512	2.26518	0.0493356	2205.33	986.165	2.6681	0.0225635	1268.33	469.077	A7	11
M300007742	Col4A1	P02462	1.41298	0.190461	3196	2381.17	1.08603	0.36041	4293	4093.69	1.55788	0.223957	2719	1724.94	2.66171	0.00786897	4142.67	1540.17	A9	7
M300012004	Tekt5	Q14BE9	1.20635	0.156782	795.333	666.752	1.388	8.37578e-05	1777.25	1278.99	0.98589	0.928358	525.667	471.49	2.65201	0.00265041	1670.67	630.042	A10	7
M300007456	Fgfr2	P21803	1.05929	0.212735	824.667	774.64	1.23851	0.0357806	1092.75	902.186	2.6662	0.0134528	1361.67	519.231	2.65086	0.00230614	1072	404.51	A7	6
M300018252	Tgif1	P70284	1.19566	0.0717601	390.333	324.693	1.08325	0.462468	473	444.272	2.14489	0.0219727	471.667	230.514	2.64976	0.00134527	865.667	325.187	A7	13
M200000242	Ctsc	P97821	0.981966	0.847568	229.667	233.208	1.35774	0.0209665	303.75	221.964	2.35407	0.0165871	873.333	356.611	2.64759	0.00646769	560	210.255	A7	11
M300006693	Camkk2	Q8C078	1.19595	0.201385	199.667	167.21	1.27912	0.0437036	402	324.208	2.6205	0.0404267	443.667	175.668	2.6449	0.00864903	378.333	141.532	A7	6
M200000752	Dcn	P28654	0.925441	0.0159987	4725	5103.5	1.07462	0.351228	5406	4977.7	2.0104	0.0876542	6074.33	2963.86	2.64122	0.0235373	7859.33	2905.44	A7	6
M300006171	Pdpn	Q62011	1.29872	0.0226877	976	755.105	1.40906	0.040708	1495	1091.56	2.40315	0.0301718	1503.33	600.413	2.63098	0.00408215	1958	742.947	A7	9
M200014909	Ccr1	P51675	0.866366	0.0527488	127.667	148.694	1.18821	0.183208	203.75	174.145	2.26595	0.0188274	322	145.072	2.62963	0.0262571	332.333	126.423	A7	6
M200004470	Fcer1G	P20491	0.998716	0.989033	312.667	310.206	1.31031	0.253085	522	417.446	3.20525	0.0308018	1099.67	349.243	2.62763	0.0156552	971	365.376	A6	1
M300002920	Rnf180	Q3U827	1.00592	0.887088	177	175.065	1.11023	0.171684	193	173.809	2.66318	0.00463563	264.333	101.571	2.62594	0.00310109	249.667	94.8559	A7	13
M300000750	Ndp52	Q3TL30	1.31263	0.0969097	2346	1816.19	1.40842	0.00258986	2978.5	2102.8	1.62308	0.0805751	1465.33	799.258	2.61936	0.00217494	3859.67	1456.88	A9	11
M200000353	Tnc	Q80YX1	1.15316	0.0726451	2099.67	1840.64	1.73993	0.00478436	3590	1992.35	2.77918	0.0364626	3917.33	1339.96	2.6193	0.044837	2363.33	853.32	A7	7
M200004661	3110043J09Rik	Q8C2P4	1.3441	0.162862	6036.33	4547.63	1.21353	0.0512644	8351.5	7004.77	1.77003	0.0809099	4182.67	2026.32	2.61329	0.00862898	9754	3654.66	A9	6
M200006072	Ptpla	Q9HB93	1.22062	0.21545	2272	1910.5	1.19748	0.0480213	2048.5	1689.99	1.56785	0.28112	1801.33	875.457	2.60831	0.01987	3637.33	1347.02	A9	11
M300014247	Fam60A	Q9NP50	1.01026	0.904219	787	775.287	1.4258	0.00127127	1038.5	723.92	2.443	0.0155952	1793.33	713.386	2.60721	0.0149717	938.333	362.289	A7	16
M300014691	Sox4	Q06831	1.17585	0.162575	1443.67	1244.43	1.11282	0.190424	1810.5	1662.27	2.19125	0.0748043	2773	1227.13	2.60121	0.00190254	1323.67	509.19	A7	13
M200013101	Fxyd4	Q9D2W0	1.20429	0.165743	2402.67	2005.76	2.09458	0.0106041	3973.25	1873.1	2.86256	0.0253548	12882.7	4547.6	2.6008	0.00732522	8393	3163.16	A6	9
M300012337	Btbd12	Q8CFN9	1.39986	0.0388505	2851.33	2075.05	1.25662	0.0305267	3463	2759.7	1.16266	0.697281	1642.67	982.435	2.60018	0.00912344	5418	2035.14	A10	11
M300002048	Lyzs	Q8VE78	1.16101	0.00406043	1499	1289.97	1.21559	0.227189	2305.75	1905.84	3.63075	0.0196594	5349.33	1465.8	2.58819	0.0221531	5160	1935.04	A6	1
M200003244	Gpr56	Q8K209	1.11864	0.162131	1247.33	1103.09	1.2349	0.0245649	2061.25	1700.92	2.32547	0.0642325	6638.67	2728.56	2.5851	0.0120056	2969	1143.09	A7	6
M300017234	Rpl29 (Includes Eg:6159)	undefined	1.27313	0.0333294	9775.33	7757.95	1.44715	0.00262462	15741.5	10930	1.34102	0.0419934	6586	4680.89	2.58237	0.0025973	14963.7	5785.47	A10	7
M200005324	Thbs2	Q03350	1.09398	0.455181	1648.67	1542.92	1.53554	0.000924292	2391	1554.34	3.49356	0.0176312	1763.33	520.193	2.58213	0.0125459	847.667	326.199	A6	7
M300003706	Serinc2	Q8K0E7	1.06133	0.647286	281.333	261.451	1.473	0.059112	569	399.255	3.12806	0.0369357	1335	421.315	2.57029	0.013444	982.667	378.869	A6	6
M300011961	F13A1	Q8BH61	1.08831	0.0204764	141	129.645	1.29372	0.0890056	244	192.637	2.53299	0.00632619	246.333	97.9141	2.56436	0.0202911	353.667	136.185	A7	11
M200006465	Mfap4	Q9D1H9	1.02348	0.815024	2357.33	2302.6	1.20389	0.0455058	2781.25	2275.01	3.42155	0.0630713	2585	876.505	2.55736	0.0333578	2243.33	845.548	A6	7
M300018679	-	undefined	0.920206	0.301523	8040.33	8696.37	1.34675	0.055889	9973	7296.25	2.40542	0.000524655	17320.7	7214.48	2.55175	0.00474064	16658.3	6512.56	A7	16
M200014928	Fgf2	P15655	1.06926	0.800769	18.6667	18.5894	0.966651	0.735301	30.25	30.903	2.19089	0.0842403	49.3333	21.9267	2.54792	0.00783006	55	20.8893	A7	6
M200000002	Vim	P20152	1.13387	0.0146988	9558	8444.75	1.24987	0.0152625	9308.5	7384.33	2.67177	0.0158418	14445	5393.55	2.5398	0.0123807	9076.67	3530.59	A7	7
M300016394	9230114J08Rik	undefined	1.41923	0.114226	1928.33	1408.5	1.24043	0.0912642	2201.75	1830.43	2.56315	0.00601804	1361.33	546.392	2.53959	0.00925584	2776.67	1077.34	A7	16
M300000454	Cp	Q61147	1.04669	0.735704	504	477.824	0.97552	0.413278	651.75	669.336	1.9982	0.00796013	1450.33	718.608	2.53886	0.0222622	2286.33	859.674	A7	9
M200013119	Tle6	Q9WVB3	1.20293	0.112488	396	329.853	1.46004	0.00254073	737.5	500.004	1.40573	0.0178462	399.667	290.547	2.53716	0.00541174	879	350.633	A9	6
M300013624	Ehbp1	Q69ZW3	1.28687	0.180845	670	538.669	1.47024	0.000791544	1296	884.573	1.08127	0.732094	498.333	411.47	2.52963	0.00667524	1120.67	442.213	A10	16
M300018771	Marcksl1	P28667	1.0351	0.702728	3099.33	2951.95	1.27865	0.0149732	2692.75	2099.43	2.25898	0.0269911	4666.33	2052.8	2.52958	0.01863	1986.67	779.122	A7	6
M200006578	Kdelr3	Q8R1L4	1.02798	0.702079	240.333	239.36	1.41881	0.00371267	309.5	212.483	2.40519	0.0104006	604.333	267.521	2.52759	0.0136234	286.667	111.189	A7	6
M200014015	Lgals1	P16045	1.07786	0.620777	4591.33	4279.73	1.7683	0.000990654	5059	2841.32	5.03564	0.00823491	14092	2588.85	2.52312	0.0229434	4471.67	1735.8	A6	6
M300011485	Serpinb9G	Q9DAZ7	0.780242	0.150901	36.3333	46.1011	1.10094	0.107875	58.25	52.293	1.88844	0.0547718	121	62.3179	2.52217	0.0380029	115.667	46.4886	A7	11
M200003556	Efhd2	Q9D8Y0	1.14147	0.268036	488	429.803	1.48872	0.00663931	535.5	355.489	3.25022	0.0358223	2122	608.698	2.52072	0.00352465	800	314.591	A6	11
M300013062	Arhgap11A	Q80Y19	1.05447	0.346449	2300.67	2204.84	1.31387	0.0270044	2482.5	1919.68	1.70817	0.0760476	821.333	514.624	2.52069	0.00542444	1519	598.409	undefined	6
M300019090	Rpl29 (Includes Eg:6159)	undefined	1.20705	0.0765371	8232.67	6870.46	1.41848	0.00241517	13551.5	9603.32	1.51634	0.0927614	4974.33	3694.21	2.52035	0.00195508	12782	5086.16	A9	7
M300004292	Aldh1A7	O35945	1.31431	0.0264252	482.667	369.87	1.54271	0.036158	801.5	530.246	2.01745	0.0106665	892	433.703	2.51947	0.00846935	928.333	368.872	A7	15
M200014299	Mpped2	Q9CZJ0	1.27787	0.0457636	59.6667	46.0683	1.42133	0.00312116	96	67.9156	1.93031	0.0876859	155	79.7354	2.51694	0.0182787	91.6667	36.4712	A9	16
M300003720	Clec4N	Q3U3M9	1.17671	0.146421	120.333	102.577	1.31307	0.0647867	174	136.219	2.2627	0.014939	279	124.9	2.51665	0.0131937	217	87.5774	A7	6
M300013415	4732474O15Rik	Q8CE58	0.977642	0.819651	205.333	212.591	1.30291	0.00626528	402.25	306.548	2.41428	0.0491944	502.667	212.913	2.51596	0.0464269	307	122.038	A7	16
M300008717	Tnxb	Q3TAQ2	1.32255	0.137218	1041.33	803.584	1.25018	0.00447964	1386	1114.44	1.49147	0.251253	668.667	342.763	2.51591	0.00621799	1987.67	774.242	A9	7
M300011223	Bank1 (Includes Eg:242248)	undefined	1.34366	0.320458	8757.67	7055.64	1.24731	0.0219194	12210.5	9871.26	1.08413	0.375215	2625.33	2534.74	2.50986	0.00657989	11367.3	4523.56	A10	6
M200003577	Lgals9	O08573	1.1745	0.0583127	1001.67	854.471	1.42977	0.0620648	1361.25	956.585	2.52544	0.00540265	2223	900.695	2.50886	0.00173753	1929	768.064	A7	6
M300009954	Syn3	Q8JZP2	1.20761	0.197388	1016	848.253	1.34283	0.00514553	2127.75	1601.47	0.944528	0.691683	598.333	557.338	2.50333	0.00170402	2084.33	825.734	A10	7
M300016789	Rbm3	O89086	0.816261	0.0839343	13185	16196.3	1.3374	0.0182062	15705.5	11582.3	1.91909	0.0564104	29399.3	14678.4	2.50109	0.00545734	14802.3	5888.87	undefined	11
M200007615	Cygb	Q9CX80	1.13378	0.211789	982	861.687	1.15824	0.00641648	1322.25	1135.39	2.98205	0.0271374	2015	689.735	2.49385	0.0242498	1757	706.933	A6	11
M300019398	Fer1L3	Q69ZN7	1.18471	0.336921	118	104.629	1.15043	0.117306	234.5	210.231	2.09652	0.0649143	573.667	240.116	2.49312	0.0126882	199	80.5711	A7	7
M300013246	Serpina10	Q8R121	1.00449	0.925184	210.667	208.155	1.02392	0.887063	324.25	338.178	2.34113	0.00480163	314.667	138.044	2.49068	0.0223403	349.667	135.996	A7	11
M300004149	Mog	Q61885	1.40626	0.0536943	755	551.23	1.24943	0.0668219	845	688.562	1.42323	0.438696	557	264.905	2.4898	0.0127755	1382	540.408	A9	11
M200015720	Cldn6	Q9Z262	1.04549	0.116722	918.333	877.286	1.16636	0.233309	577.25	506.093	2.87081	0.0988986	541.333	197.63	2.48953	0.01075	304.667	121.008	A6	7
M300005770	Postn	Q62009	1.03928	0.616424	3154	3037.5	1.52021	0.00329742	4909.75	3170.03	2.50121	0.0060514	5555.67	2165.64	2.48828	0.0460719	2417.67	1025.99	A7	7
M300006618	Bmp3	Q8BHE5	1.09552	0.210243	257	232.397	1.9823	0.0836186	361	175.365	1.94103	0.042484	191.333	103.29	2.48697	0.0332635	218	83.4366	undefined	6
M200003312	Tgfbi	P82198	1.07264	0.0338322	783	730.736	1.14985	0.0313186	784	678.467	2.4549	0.0417374	1292	507.583	2.4845	0.0105614	560.333	223.712	A7	11
M200012963	Tubb2B	Q9CWF2	1.06791	0.175551	4571.33	4273.55	1.39812	0.00149165	5497.75	3934.69	3.27424	0.0381961	9586.67	2870.7	2.48447	0.0428806	7378.67	2885.47	A6	7
M300012439	Spsb1	Q9D5L7	1.17979	0.391543	43.3333	36.2434	1.263	0.0664927	62.75	49.6793	2.38824	0.0839948	131.5	57.1505	2.47672	0.011998	133.667	53.3078	A7	6
M200015241	Kcnj14	Q8JZN3	1.2653	0.253608	196.333	155.826	1.52033	0.00107241	347.5	227.518	1.06753	0.668237	181.333	171.044	2.47663	0.0105004	446.333	177.02	A10	9
M200014124	Brctd1 (Includes Eg:72573)	undefined	1.36958	0.0928672	3633.33	2686.66	1.22342	0.0288834	4172.25	3402.68	1.45354	0.287325	2327.33	1458.68	2.47493	0.00640785	4906	1962.14	A9	11
M200007490	Sorcs2	Q9EPR5	1.16888	0.0185594	151.333	129.935	1.25289	0.0413611	277.75	226.498	2.73267	0.0503621	200.667	68.5383	2.46747	0.0117766	151.333	63.6651	A7	6
M300018668	Bc051628	Q9D9W3	1.05491	0.49619	2192.33	2090.08	1.1528	0.111829	2635	2266.78	2.00544	0.0147217	2973.33	1373.05	2.46502	0.0104758	4631.67	1854.37	A7	16
M300014994	Col3A1	P08121	1.26949	0.388761	19420	16153.1	1.04148	0.581715	21867	21253.9	1.92693	0.0205366	14724.3	7887.52	2.45887	0.0109555	22310.7	8936.34	A7	7
M200001950	Cyp7B1	Q60991	0.911003	0.153306	246.333	270.213	1.12256	0.224296	330.5	298.053	1.97466	0.108795	512.667	272.413	2.45209	0.043404	441.667	175.997	A7	2
M300010088	Actg2	P63268	1.16627	0.0135539	9472.33	8105.98	2.2597	0.00809618	13052.8	5861.24	6.17379	0.0103066	12721	2385.34	2.45146	0.0641203	6303.33	2420.03	A6	7
M200004061	Litaf	Q9JLJ0	1.02086	0.585457	1661.67	1623.88	1.51384	0.0191747	2605.25	1718.96	2.30872	0.0181859	5656.33	2437.51	2.4513	0.0019614	4204.33	1707.08	A7	13
M200000214	Gata3	P23772	1.27627	0.105452	857.333	660.842	1.68012	0.00103754	1202	711.815	3.17055	0.0424868	2868	854.847	2.44894	0.0571919	1699.33	669.407	A6	13
M300021086	C77080	Q6ZPN9	1.02312	0.796576	926.333	898.059	1.44707	0.0401525	1367.5	950.376	2.33573	0.031876	4017.67	1730.85	2.44739	0.00836035	2423	980.865	A7	16
M300014058	-	undefined	1.19547	0.242738	3763.33	3217.82	1.1781	0.0249265	4823.5	4117.66	1.75462	0.0991724	2150	1073.85	2.44139	0.00639865	4601.67	1857.61	A9	16
M200015517	Dnajb13	Q80Y75	1.11514	0.240324	259.667	233.837	1.35638	0.00533703	519.75	382.327	1.1489	0.705947	274.667	184.966	2.44075	0.00354064	682.333	278.708	A10	11
M200005163	Lsm5	P62322	1.04122	0.532696	2753.67	2646.88	1.34988	0.00158526	4299.25	3180.96	1.65714	0.0312784	3969.33	2407.39	2.43324	0.00205677	4092.33	1681.24	undefined	13
M300010059	Alg8	Q6P8H8	1.21854	0.282604	448	371.207	1.57258	0.00426918	813.75	509.763	1.2684	6.95418e-05	431	340.157	2.42778	0.00748621	807	333.8	A10	11
M200002648	Trpc6	Q61143	1.25517	0.141214	949.667	762.043	1.45403	0.00420267	1465.25	1013.76	1.11814	0.253986	532	437.939	2.42627	0.00575142	1700.33	700.438	A10	9
M200006861	Krt7	Q91Z00	1.11736	0.292387	3197.67	2874.24	1.44345	0.00135462	5244.25	3649.55	2.89979	0.0225391	13227	4522.25	2.42349	0.00195971	9687.33	3980.58	A6	7
M300008191	-	undefined	1.30046	0.126176	143.667	112.562	1.5121	0.023152	243.25	167.212	1.95921	0.0320291	144	69.2948	2.42118	0.0172462	192	78.1276	A7	16
M300015985	Fzd5	Q9EQD0	1.24375	0.130987	552.667	448.06	1.29617	0.0395484	844	658.906	1.54172	0.155061	496.333	272.553	2.4204	0.0175386	893.333	354.132	A9	6
M200002471	Prpf6	Q91YR7	1.22844	0.168743	6618	5442.48	1.35051	0.0031961	9251.25	6861.9	1.17576	0.018765	3873.33	3363.87	2.41795	0.00162828	10997.3	4540.19	A10	13
M200002791	Nbl1	Q61477	1.17116	0.0779724	198.333	168.339	1.15492	0.104183	212.5	185.333	2.07102	0.115174	560.333	281.241	2.41734	0.0284362	455	183.825	A7	4
M300021753	Olfr986	Q8VFN6	1.39342	0.150675	2098.67	1546.12	1.26418	0.00935299	2815.75	2237.16	1.55804	0.12509	1002.67	559.517	2.41657	0.00906579	2999.67	1235.79	A9	6
M200012506	Stat3	P42227	1.13258	0.143278	905	791.907	1.5526	0.0250552	1796.25	1165.08	2.55888	0.00290429	2837.67	1112.18	2.41393	0.00423523	2717.67	1133.78	A7	13
M200015730	Spry1	Q9QXV9	0.985864	0.624697	1201	1216.8	1.27675	0.00419651	1664.5	1286.31	1.61071	0.0237867	2478.33	1582.27	2.4139	0.00387607	1561.67	639.898	undefined	6
M300020905	-	undefined	1.36101	0.133841	170.333	128.404	1.38039	0.029879	255.25	192.052	2.50365	0.0237519	227.333	94.071	2.4129	0.0193399	263.333	107.552	A7	16
M300002753	Dsp	P15924	1.24066	0.0207575	552.333	447.068	1.37537	0.0657468	1003.75	755.133	2.29943	0.000332022	1187	516.388	2.41013	0.00127295	1345.67	556.441	A7	7
M300002653	Evl	P70429	1.14564	0.264881	977.333	840.947	1.38431	0.00153335	1006.5	732.722	2.71999	0.0220027	1619.33	692.642	2.4088	0.00291751	771	317.74	A6	7
M300012900	Arrb2	Q91YI4	0.909806	0.103423	349.333	383.192	1.13022	0.26887	445.25	401.242	2.63513	0.0115604	354	137.966	2.40638	0.00533127	377.333	157.849	A7	11
M300006894	Zc3Hav1	Q3TN74	1.66053	0.131617	21	12.6942	1.4604	0.25906	33.25	24.622	2.67288	0.0106336	47	16.7359	2.40593	0.00787644	34.6667	14.5606	A7	13
M300013757	Acot4	Q8BWN8	1.28631	0.203202	2736.33	2157.37	1.3979	0.00200481	5621.75	4027.58	0.733195	0.304746	1881.33	2200.68	2.40485	0.00609815	5492	2278.84	A10	12
M300021755	Bc023105	Q8R5A7	1.23569	0.230204	407	334.271	1.40698	0.00689004	805	579.494	1.17385	0.155957	250	220.69	2.4042	0.00653465	668.667	276.2	A10	16
M200014274	Nkd2	Q8VE28	1.18621	0.0115394	274.667	231.045	1.26307	0.0990346	359.25	297.559	3.83644	0.0105052	457.667	124.999	2.40353	0.00573674	318	133.597	A6	14
M300016218	-	undefined	1.22417	0.0507405	326	268.521	1.54905	0.0539099	490.5	319.634	2.13764	0.0332621	771.667	332.123	2.40348	0.00486069	1091.67	452.932	A7	16
M200004946	Pros1	Q08761	0.917967	0.526288	785	861.432	1.09892	0.394024	1142.75	1050.64	2.16931	0.00278016	1691	787.714	2.39328	0.000422464	1842	768.603	A7	11
M300001891	Lilrb4	Q64281	1.23493	0.316603	195.333	158.523	1.1832	0.249761	289.5	248.412	2.44894	0.0628411	546	195.456	2.39229	0.0180348	495.333	205.062	A7	6
M300013461	Tlk1	Q8C0V0	1.19662	0.487328	1140.67	1065.35	2.01663	0.260708	1175.75	937.213	2.11916	0.420758	271	218.235	2.39087	0.00169119	1391	589.928	undefined	6
M200008786	Eln	P54320	1.11185	0.254826	2444.67	2224.1	1.27847	0.177542	6013	4521.92	2.93129	0.0686782	4640.33	1728.37	2.38986	0.0055462	5682.67	2336.99	A6	7
M200000493	Tgfb3	P17125	1.10142	0.289229	99.3333	89.6018	1.57652	0.00462066	158.5	99.6726	4.27577	0.0124021	344.667	80.259	2.38328	0.0157021	175.333	71.7972	A6	6
M300020496	-	undefined	1.11675	0.200369	96.3333	85.3169	1.41525	0.0228103	205.5	146.302	1.09966	0.616366	85	67.9164	2.38304	0.0032461	212.667	88.3043	A10	16
M300021626	Socs2	O35717	1.10435	0.317353	1172.67	1048.32	1.07655	0.198609	970.75	899.77	1.95224	0.0291741	1053.67	543.357	2.38264	0.00386512	884	369.251	A7	11
M200003360	Serpina3G	Q5I2A0	1.28185	0.0774209	352	272.817	1.3653	0.0960213	598.5	452.633	4.46622	0.120924	473	132.731	2.38245	0.0224744	557.667	237.789	undefined	11
M300012654	Dtx3	Q80V91	1.3721	0.0847523	5957	4423.31	1.21757	0.0395517	7715.5	6384.08	1.65581	0.0351719	3944.67	2148.42	2.38137	0.0185563	9258.33	3839.08	A9	13
M200000556	Gata2	O09100	1.01074	0.881619	455.667	447.695	1.61558	0.0223239	820.75	515.081	2.89159	0.0154421	1903.33	675.549	2.37794	0.00412775	1145	474.61	A6	13
M200002994	Osmr	O70458	1.17804	0.0536228	226.333	193.082	1.45035	0.051495	459.5	314.209	2.94452	0.029893	771.333	238.137	2.37665	0.0358501	997.667	426.481	A6	1
M300005322	Col5A1	O88207	1.23204	0.226226	464	372.655	1.4793	0.00385092	710.5	491.674	2.54064	0.0359624	1151	518.773	2.37554	0.014504	541	225.181	A6	7
M300009648	Vat1	Q62465	1.08823	0.285773	1307.33	1193.74	1.2194	0.0199741	1630	1348.9	2.40036	0.0311997	3266.67	1377.65	2.36921	0.00674497	2267.33	956.288	A7	4
M300011771	-	undefined	1.16116	0.274845	204.667	171.098	1.48959	0.0148671	453.5	313.927	1.86575	0.17841	449	247.54	2.36857	0.0136604	620.333	259.071	undefined	16
M300017649	5730493B19Rik	undefined	1.1807	0.109315	848.333	714.015	1.32492	0.00951496	1703.25	1309.08	0.700582	0.552334	550	430.45	2.36494	0.00355375	1475.33	623.251	A10	16
M300006778	Arpc1B	Q9WV32	1.0366	0.362959	1669.67	1615.26	1.31654	0.0228374	2629	2000.7	2.78889	0.00558029	6845.33	2524.12	2.36429	0.000344763	3445.33	1454.72	A6	7
M300012783	Bc024868	Q8R3Q5	1.33869	0.0682974	4802.33	3660.58	1.17648	0.0322066	6744.5	5758.86	1.87722	0.00987842	4149.33	2130.7	2.36302	0.0198895	6460.33	2724.06	A7	11
M300015626	Col8A1	Q00780	1.00729	0.341124	246.667	244.762	1.46819	0.0417441	402.5	259.56	2.92243	0.00758147	773	264.211	2.36222	0.0360626	720.667	291.667	A6	7
M300004356	Spnb3	Q68FM2	1.11025	0.19442	159.667	146.06	1.36135	0.18911	441.5	358.408	2.03388	0.12533	531.667	287.572	2.36063	0.00633974	721.333	299.35	A7	7
M300007827	Sorbs2	Q3UTJ2	0.966277	0.676409	920.667	964.202	1.23494	0.00938641	1395	1124.78	2.65351	0.00933582	2369	891.807	2.36041	0.0145521	1929.33	819.48	A6	7
M300021872	4930447N08Rik	undefined	1.1602	0.224336	504.333	465.7	1.1609	0.119182	698.75	606.11	1.56752	0.0317328	748.667	514.206	2.35954	0.0281908	1199.33	500.874	A9	16
M200009100	Gulp1	Q8K2A1	0.877701	0.0239799	1203	1372.49	1.21765	0.0586102	1554.25	1264.67	2.32407	0.000662535	1479	644.458	2.35791	0.0137695	1256.33	516.455	A7	6
M300005784	-	undefined	1.09432	0.193412	587	536.56	1.17927	0.00927181	812.25	680.757	1.73586	0.0805007	593	352.543	2.35518	0.0129918	442.333	186.947	A9	16
M200001581	Runx1	Q03347	1.22871	0.223833	66.3333	54.8681	1.1835	0.116327	122.5	106.037	4.39177	0.0555329	287.667	59.0115	2.35382	0.0400194	176.333	72.7764	undefined	13
M300010204	Tmtc2	Q56A06	1.01422	0.836517	161.333	161.247	1.09382	0.133995	219.25	205.002	1.83675	0.0426671	206	111.814	2.35322	0.0117424	140	58.2729	A7	16
M300008194	Loxl1	P97873	1.09408	0.0540264	1110.67	1012.21	1.60855	0.0126524	1526.5	926.945	3.70567	0.0134197	3393.33	934.651	2.35142	0.00536544	1309.33	551.06	A6	11
M300009890	Pmch	P56942	1.22224	0.0486114	313	255.778	1.21617	0.0904075	388	321.36	1.50629	0.0503437	261.667	172.765	2.34763	0.0175253	329.667	135.716	A9	6
M300020915	Uck2	Q99PM9	1.42022	0.0737565	3833.33	2753.03	1.19981	0.13868	5912.25	5094.66	1.50054	0.244326	1952.67	987.288	2.34482	0.00978208	5322.33	2223.48	A9	16
M300006199	Zfp69	Q60905	1.22956	0.272969	2737	2281.94	1.29386	0.0143139	5308.75	4160.22	0.921986	0.665265	1407.67	1234.31	2.34481	0.00182791	5816.33	2475.43	A10	13
M300000371	Elf3	Q3UPW2	1.1999	0.132804	464.667	383.447	1.49604	0.112352	950.25	661.921	2.57554	0.0285531	1263.67	514.928	2.3404	0.0157495	1250	527.982	A6	6
M200009479	Pmaip1	Q9JM54	1.29361	0.140224	165	128.09	2.03257	0.0041706	254	120.724	3.70787	0.0028669	869.333	233.028	2.3383	0.0133933	725.333	308.767	A6	11
M300007234	P	Q0VBP9	1.29275	0.0514787	3447.67	2712.43	1.18366	0.119966	4200.75	3560.76	1.86703	0.0728399	2379.33	1151.46	2.33484	0.0131033	3853.33	1600.84	A7	9
M200011666	Ms4A6D	Q99N07	1.00043	0.983928	140.667	140.844	1.11531	0.292633	174.75	158.526	2.26489	0.02047	340	149.445	2.33271	0.035374	266	112.514	A7	6
M300021290	-	undefined	1.03669	0.0757806	137.333	132.579	1.40969	0.0453765	214.25	155.169	3.48125	0.0617863	560.667	157.077	2.33261	0.00706698	300	128.547	A6	16
M300012820	Rbm35A	Q3US41	1.19049	0.017675	87.6667	73.9361	1.6299	0.0106555	127.5	79.5216	2.61501	0.0184395	261.667	105.199	2.33194	0.000362267	145	62.0516	A6	11
M200005576	Usp18	Q9WTV6	1.19941	0.221046	794.667	674.106	1.39073	0.000771071	1078	770.518	1.25036	0.0892435	693.333	541.243	2.32751	0.00608356	1547.33	662.384	A10	11
M200013904	Znrf4	Q9WTN2	1.23909	0.198251	456.667	373.747	1.24208	0.0779235	512	409.55	1.35431	0.369148	439	280.155	2.32169	0.00483712	662.333	279.146	A9	11
M300011082	-	undefined	1.3041	0.599839	14.5	10.5802	1.24594	0.17486	38.25	31.9543	1.77436	0.0436456	73	40.3445	2.3175	0.0451127	92.3333	37.9092	A9	16
M200001689	Lama5	Q61001	1.30671	0.109546	580.333	426.19	1.48642	0.0176465	873.25	613.395	1.9049	0.0506826	1596.67	863.781	2.3171	0.00758585	847	365.102	A7	6
M300006559	Uchl1	Q9R0P9	1.05932	0.176484	847.667	801.468	1.43588	0.010918	1212.75	844.737	3.058	0.0456055	1701.67	569.434	2.30965	0.010456	1397.67	597.738	A6	11
M300005785	Dclk1	Q9JLM8	1.09823	0.40492	93.6667	86.1336	1.13871	0.237332	162	149.105	1.58179	0.105723	134	90.0979	2.30528	0.0153248	160.667	69.604	A9	6
M300009220	Vps18	Q8R307	1.32342	0.0973375	6426.67	4952.67	1.15834	0.0580449	6491	5615.14	1.36714	0.172554	4410	2873.71	2.30362	0.0146529	8913.67	3854.78	A9	7
M200001793	Cdh11	P55288	1.0059	0.935516	2055	2067.57	1.19652	0.00292957	2820	2343.4	1.73469	0.0179161	1837	1077.49	2.30226	0.00603388	1288	555.254	A7	7
M200015882	Tlr2	Q9QUN7	0.90935	0.0574867	79.6667	87.2627	1.08495	0.373473	98.25	90.9927	2.35042	0.0240506	235.667	102.15	2.3018	0.0286908	135	57.317	A7	6
M300000325	Axl	Q00993	1.02227	0.673598	1702.67	1682.17	1.06517	0.187167	1538	1436.79	2.22161	0.0287436	2521.67	1222.56	2.30157	0.0155078	1701	733.478	A7	6
M300003458	-	undefined	1.11932	0.0595576	125	111.506	1.41828	0.0277232	216.75	156.161	1.75592	0.105519	197.667	115.906	2.30127	0.000633411	186	80.8604	undefined	16
M300007910	Jak3	Q62137	1.18321	0.324122	506.667	436.901	1.25526	0.0566716	805.5	653.011	1.49812	0.1561	465.667	282.138	2.29468	0.00519822	939	403.08	A9	11
M300008225	Tpm1	P58771	1.20956	0.0536592	4643.67	3871.46	1.52072	0.00193445	6597	4340.7	3.01249	0.00828511	6655	2294.54	2.29423	0.000934975	5774.67	2515.79	A6	7
M200014983	Rasgrf2	Q9QX51	1.26561	0.0215785	42.3333	33.2145	1.59219	0.0277766	90.25	59.2852	2.73403	0.00549345	73	26.0849	2.29357	0.00472919	109.333	47.6831	A6	6
M300021002	-	undefined	1.0218	0.530359	2692.33	2635.39	1.25418	0.010504	3175	2554.4	2.19554	0.0392358	4003.67	1727.14	2.29269	0.00230953	2500.67	1097.32	A7	16
M300020298	Hnrpa1	P09651	0.976987	0.614515	3950	4024.95	1.34697	6.11798e-05	4280.75	3174.44	2.22311	0.0562699	8986.33	3649.13	2.29117	0.00253423	3516.33	1546.79	A7	11
M300021931	-	undefined	1.26593	0.366652	11810.3	9849.1	1.00354	0.972398	12596.8	12607.2	1.23106	0.348809	4356.67	2822.41	2.28646	0.00595982	13718	5971.74	A9	16
M300000829	Slc4A3	P16283	1.16806	0.0807379	232	198.09	1.34393	0.00699866	644	486.532	1.14121	0.215874	281.333	250.214	2.28454	0.00658988	557.333	244.654	A10	9
M200006634	Aldh18A1	P54886	1.08696	0.364886	238.333	218.534	1.48811	0.000522304	287.75	194.08	2.81937	0.00986294	490.333	168.066	2.283	0.00767722	234	101.476	A6	12
M300017726	-	undefined	1.01346	0.887791	484.333	476.095	1.20405	0.0268132	586	484.515	2.59366	0.00739572	1374.67	522.242	2.28162	0.00630039	953.333	416.218	A6	16
M300013179	Serpina3B	Q8BYY9	1.26514	0.204016	513.667	405.55	1.30595	0.00468141	870.5	670.466	0.799564	0.678459	286.333	221.079	2.28107	0.00574185	861.333	380.744	A10	11
M300021319	Bc062109	Q8K117	1.02419	0.809547	437	425.536	1.5462	0.0268336	811.5	535.968	2.94493	0.0339985	1400.67	473.005	2.28104	0.00114485	876	382.418	A6	16
M300009495	Fras1	Q80T14	1.50016	0.0650115	627	432.326	1.29701	0.0890404	798	638.097	1.77341	0.0144188	557.333	325.313	2.28059	0.00116608	704	309.387	A9	11
M300016270	Col22A1	Q9CV06	1.25745	0.177997	1309.67	1061.48	1.19213	0.0265248	1601.75	1350.52	1.71319	0.0106769	1036.33	599.698	2.27879	0.0113307	1616.33	709.236	A9	7
M200001605	Socs2	O35717	1.14843	0.144916	2092.67	1816.1	1.05621	0.0551928	1715	1612.13	2.13873	0.00540841	1607.67	761.793	2.27617	0.00694323	1573.67	688.953	A7	11
M200005266	Zc3H6	Q8BYK8	0.881234	0.401091	193.667	214.288	0.938319	0.633662	254.75	250.123	1.10004	0.0952966	311.667	284.012	2.27112	0.0102376	273.667	116.225	A9	13
M200007106	Rab32	Q9CZE3	1.33172	0.0998925	3884.33	2973.63	1.19262	0.0493805	4768.5	3962.63	1.68157	0.139826	2376	1152.23	2.26959	0.0122299	5480.67	2388.39	A9	6
M300016931	Pnlip	Q9D950	1.40364	0.134878	349.333	240.136	1.42708	0.01077	463	316.433	1.35692	0.19495	247	154.956	2.26917	0.0110295	566.667	247.87	A10	5
M300022153	E130306M17Rik	Q3V1H9	1.16501	0.0682433	252	217.355	1.09614	0.287402	404.75	356.629	2.28227	0.0465569	387.333	178.407	2.26621	0.0280974	496	218.048	A7	16
M300014820	Utx	O70546	1.31559	0.108836	1062	830.894	1.18691	0.0670894	1279.5	1076.6	1.44864	0.171154	916.333	576.924	2.26601	0.00438987	1363.67	601.711	A9	13
M300003977	-	undefined	1.20709	0.163711	2893.33	2465.43	1.46538	0.0167742	2532	1674.15	1.46247	0.224503	1393.67	720.27	2.26197	0.00569577	3240	1428.57	undefined	16
M300001399	Slamf1	Q9QUM4	1.30068	0.0896203	1517.33	1166.71	1.14966	0.0748044	2515.25	2219.97	0.668867	0.278712	859.333	1091.77	2.26161	0.00283204	2205.67	978.038	A10	1
M300009380	Uaca	Q8CGB3	1.28974	0.171671	4218	3316.08	1.17988	0.0662286	5942	5101.37	1.18441	0.687239	2649.67	1554.42	2.26093	0.018806	6234	2645.76	A9	11
M200011391	D730045B01Rik	undefined	1.3832	0.106587	381	277.229	1.46568	0.00439502	632.75	430.943	1.59998	0.0141201	338	210.299	2.26049	0.0140742	765	336.577	A9	16
M300001692	Cldn7	Q9Z261	1.14946	0.00565601	1571.33	1365.19	1.56258	0.0122471	2310.25	1467.07	2.81811	0.0443239	5367.67	1810.39	2.25263	0.00639479	2899.67	1280.95	A6	7
M300013813	-	undefined	1.21609	0.061466	98	79.5743	1.12987	0.347516	131.75	123.578	2.0145	0.0966344	126.333	70.7625	2.2506	0.000273738	125	55.5715	A7	16
M300019596	Jun	P05627	1.08432	0.424331	1644	1539.67	1.15586	0.123317	1948.5	1635.52	1.52561	0.049687	2716.67	1798.41	2.24864	0.0131145	2983	1296.3	A9	13
M300003697	Loh11Cr2A	O00534	0.851898	0.0544953	395.667	462.546	1.15273	0.0722264	521.75	449.16	2.02862	0.00625064	1667	810.673	2.2477	0.00409853	903	401.367	A7	4
M300018036	Samd14	Q8K070	1.11624	0.0712528	692.667	618.252	1.35574	0.00169908	1003.5	741.9	2.73715	0.00868804	1226.33	453.165	2.24671	0.0167048	1051.67	467.75	A6	16
M300005396	Mamdc4	Q6UXC1	1.30835	0.16259	2688.67	2088.62	1.22117	0.000667589	2365.25	1934.33	1.2321	0.564239	1658	961.699	2.23616	0.0125258	3640	1588.51	A9	16
M300022320	B230206H07Rik	Q8CAG9	1.09541	0.493951	193	174.108	1.28329	0.0104033	296.25	228.976	1.26583	0.373704	214.333	186.277	2.23327	0.0044921	359	163.153	A9	16
M200013786	Plscr3	Q9JIZ9	1.12707	0.0922	746.333	660.521	1.28148	0.000479644	840.5	656.857	1.97645	0.029625	1346.33	680.077	2.23128	0.00678878	790.333	351.579	A7	11
M300008055	1600029D21Rik	undefined	1.31341	0.0503524	714.667	546.687	1.46052	0.0359208	1405.5	1006.35	2.77043	0.0707546	3033	1141.08	2.22924	0.0197848	2997	1332.14	A6	16
M200007992	Xpot	Q9CRT8	1.22435	0.135528	3331	2740.5	1.21507	0.0169499	4363.25	3629.53	1.54425	0.239473	3144.67	1741.93	2.22813	0.0082842	5586	2465.2	A9	11
M300000513	Col5A3	Q920S4	1.28464	0.343339	5984.67	5020.87	1.06477	0.249197	8089.75	7708.47	1.22325	0.184073	2958.33	2362.54	2.22674	0.00216168	7359.67	3321.24	A9	7
M200016022	Nrk	Q9R0G8	1.25965	0.0389475	2180.33	1750.53	1.33551	0.00696902	2832.5	2133.44	2.35703	0.00577276	2650	1164.91	2.22652	0.00142419	4844	2170.15	A7	11
M200008526	Pappa	Q8R4K8	1.12987	0.0563925	211.667	186.281	1.93561	0.0381421	681.75	361.955	2.90173	0.119065	615.667	200.518	2.2262	0.0430632	538	235.057	A6	11
M300005317	Col5A1	O88207	1.31467	0.132658	2490.67	1967.73	1.39948	0.00893382	3692.5	2643.83	2.23933	0.0440379	4324.33	1999.4	2.22543	0.0159021	2743.67	1213.94	A7	7
M300019226	Cgn	P59242	1.14536	0.305002	4227.33	3742.28	1.30284	0.00270198	5627.75	4338.32	1.15137	0.255037	1783	1493.87	2.22275	0.00169325	5654	2545.79	A10	7
M300016701	Olfr552	Q8VH04	1.37276	0.0841738	2085.67	1545.85	1.17499	0.152928	3042.5	2623.47	1.30481	0.546152	1300.33	620.211	2.21915	0.017983	3613.67	1570.69	A9	6
M200015877	Pcdhb17	Q925L4	1.03621	0.549548	345.667	332.73	1.11825	0.0349983	409.75	370.122	3.05522	0.103195	405	166.42	2.21734	0.00515758	374.667	169.106	A6	7
M300014955	Cdkn2D	Q60773	1.23292	0.211685	3581.67	2993	1.3319	0.0116262	6067.5	4597.65	1.25559	0.278601	2298.67	1799.45	2.21259	0.00329016	5836.67	2633.83	A10	4
M200007618	Plac8	Q9JI48	1.16442	0.181074	2108	1822.97	1.26217	0.151314	1976	1581.01	1.83366	0.05816	1817.33	1027.52	2.21086	0.00991692	2441	1103.96	A7	3
M300003444	Ccdc80	Q8R2G6	1.23402	0.0959444	1389	1142.56	1.17607	0.112152	2064.5	1793.85	2.1407	0.187485	2174	969.439	2.21077	0.0231879	711.667	331.836	A7	16
M200000200	Sptlc2	P97363	0.968246	0.321559	1771.33	1823.01	1.29079	0.00267347	2311.5	1793.88	2.02603	0.0121577	4422.33	2152.87	2.20754	0.0125512	3637.67	1630.89	A7	12
M300004923	Il18R1	Q61098	0.980213	0.706539	119	122.09	1.14742	0.01345	218.25	191.876	3.32552	0.0692503	432	134.287	2.20509	0.0450443	371	165.929	A6	1
M300021837	Olfr522	Q8VGL1	1.09657	0.414723	47.6667	43.0711	1.8263	0.0216062	123.25	65.369	1.46127	0.188526	89	59.0123	2.20176	0.0447269	98.3333	49.1219	undefined	6
M300002680	Pld4	Q8BG07	1.17058	0.00202516	1242	1060.12	1.19727	0.100334	2450	2139.74	1.95998	0.0111514	1817	873.59	2.20096	0.00315433	3121	1417.67	A7	5
M200016163	Plek	Q9JHK5	1.04927	0.544338	164	154.297	1.15652	0.0126683	211.75	181.956	2.38203	0.00416265	321	134.465	2.19983	0.0219143	335	152.638	A7	14
M300000806	-	undefined	1.25044	0.290121	298.667	246.223	1.45757	0.000251294	494.25	340.934	1.05333	0.612565	245.333	221.002	2.19739	0.00875485	547	245.531	A10	16
M200006789	Emp1	P47801	0.880498	0.101957	2226.33	2524.28	1.33075	0.00137429	3054.5	2283.32	2.451	0.00304982	5837.67	2361.6	2.19588	9.43199e-05	3331.33	1515.46	A7	7
M200013936	Dsg2	O55111	1.15376	0.25015	212.333	185.937	1.30607	0.003192	369	281.477	2.39325	0.0332212	724	293.817	2.19368	0.00681763	500	225.317	A6	7
M300015529	Fras1	Q80T14	1.3406	0.0110436	283.667	210.206	1.20774	0.17759	406.75	351.78	1.61729	0.119967	355.333	221.267	2.19352	0.00601525	340.667	156.756	A9	11
M300016774	-	undefined	1.04614	0.650756	758	716.233	1.48531	0.00131673	1012.25	681.621	3.14363	0.017355	2164	672.38	2.19307	0.0135681	1408	640.087	A6	16
M200004987	Oosp1	Q8K4N9	1.26857	0.127492	4328	3434.13	1.15418	0.0162128	6008.25	5273.21	1.79184	0.102131	3116.67	1461.72	2.19277	0.0140271	6366	2840.6	A7	16
M300012867	Chi3L3	O35744	1.33354	0.0885208	3940	2974.76	1.22857	0.0896301	4606.25	3801.36	1.23609	0.42412	2413.33	1468	2.19242	0.0255127	5616.67	2537.2	A9	9
M200000851	Arhgdib	Q61599	1.1667	0.175312	1182.67	1007.71	1.38052	0.0330661	1595.5	1162.22	2.7059	0.00385417	1945.67	735.126	2.19072	0.0107424	1973.67	889.574	A6	6
M300000937	Crlf1	Q9JM58	1.0091	0.521819	118.333	117.367	1.16868	0.0266064	184.75	161.314	3.05096	0.0106606	323.667	101.188	2.18987	0.00318588	371.667	168.383	A6	1
M200006016	Fetub	Q9QXC1	1.0565	0.503639	154.667	150.727	1.4526	0.0418555	236.25	161.443	1.76697	0.0918926	216.667	137.756	2.18977	0.00384994	227.333	103.603	undefined	11
M200005809	Flna	Q8BTM8	1.08716	0.131402	3270.67	3016.28	1.32011	0.00977161	4267.75	3292.85	2.51682	0.0311851	5623.67	2356.79	2.18883	0.00211074	3585.67	1636.25	A6	7
M300013534	Klhl23	Q6GQU2	1.16253	0.0945211	223	193.887	1.27083	0.0460004	307	244.521	2.19164	0.0122537	249	116.937	2.18671	9.80454e-05	139.667	63.9526	A7	11
M200001746	Cyp1B1	Q64429	0.978489	0.746005	276	283.43	1.40431	0.0175782	403.5	288.731	1.87613	0.0167565	971	518.756	2.18474	0.00273933	619.667	281.407	A7	11
M300018464	Olfr656	Q2TBB3	0.894817	0.566461	980.667	1104.24	1.48591	0.0390589	2629.5	1968.84	5.0941	0.341473	946.667	491.183	2.18244	0.00490557	2171.33	1000.81	A6	6
M300016523	Bc049730	Q810N3	1.02108	0.580684	379.333	374.416	1.05818	0.108066	409.75	386.626	1.91784	0.000617793	296.333	153.814	2.18183	0.0185908	347.333	161.004	A7	16
M300016731	Frmpd1	A2AKB3	1.35237	0.130666	12279.3	9183.01	1.18113	0.0167758	13265	11274.8	1.97366	0.0418645	7854	3934.77	2.18183	0.0186859	14597	6577.17	A7	11
M200000023	Frg1	P97376	1.21257	0.117459	1723	1432.54	1.31344	0.00699257	2855.5	2179.64	1.27143	0.0259087	1763.33	1404.46	2.18177	0.003235	2950.67	1346.76	A10	11
M300010702	Apbb1	Q9QXJ1	1.09907	0.150455	782.333	712.478	1.27368	0.000333773	1145	898.993	1.32209	0.181472	807.667	615.73	2.18066	0.00380937	1559	711.93	A9	6
M300007899	Gpr56	Q8K209	1.08785	0.24785	1513	1371.54	1.19021	0.0137811	2418	2065.27	2.15507	0.0547197	9019	4056.58	2.18024	0.0118133	3180.33	1436.35	A7	6
M200006823	Cdc42Ep1	Q91W92	1.03552	0.728189	394.333	378.235	1.29304	0.0187568	541	422.285	2.41768	0.0376791	1015	470.063	2.17844	0.00259818	653.667	298.376	A6	11
M300015191	Cxorf23	undefined	1.11441	0.345588	287	261.245	1.22622	0.0246375	324.25	269.107	2.27225	0.0126145	421.667	188.411	2.17838	5.36101e-05	377.333	173.281	A7	6
M200009923	Prss22	Q9ER10	1.03107	0.269143	77	74.4531	1.21183	0.0834665	121.5	99.6283	2.19617	0.144824	315.333	138.789	2.17734	0.011775	181.667	85.6185	A7	11
M200001184	Serpine2	Q07235	0.957991	0.266802	1117	1158.5	1.10329	0.0123568	1326.5	1194.68	2.35791	0.024545	2135	921.449	2.17416	0.00179987	1006	463.533	A6	11
M200000992	Bgn	P28653	1.13981	0.048734	3239.33	2864.52	1.24433	0.00598455	4742.5	3837.17	2.26899	0.0565288	12804.3	5671.71	2.17366	0.0155651	9390	4308.32	A7	6
M200007414	Hdac7A	Q8C2B3	1.18784	0.228362	379.333	311.164	1.20978	0.0343115	537	456.232	2.02331	0.0242386	830.333	430.174	2.17253	0.0049071	606.667	278.118	A7	13
M300012160	Fn1	P11276	1.33128	0.0933499	1349.67	1039.35	1.14196	0.33915	2032.75	1890.56	1.84563	0.0814528	1719.33	998.266	2.17206	0.018335	1295.33	581.204	A7	7
M200003604	Apitd1	Q9D084	1.29026	0.0756252	2823.33	2214.1	1.27385	0.0161784	3339.25	2626.83	1.5853	0.1715	1552.67	797.091	2.1714	0.0101726	3964.67	1809.14	A9	16
M300004963	Col9A1	Q05722	1.34596	0.247243	7098	5610.35	1.00149	0.986676	6848.5	7010.3	1.17589	0.33287	2373	1783.34	2.17038	0.00751432	7879.33	3596.95	A10	7
M200013604	Abtb1	Q99LJ2	1.10168	0.0803227	631	571.673	1.1856	0.304149	979.75	873.808	1.16316	0.611461	867.333	681.16	2.16996	0.0299213	1551.33	700.944	A10	11
M300007578	Plp2	Q9R1Q7	1.08678	0.146279	1363.33	1251.03	1.41401	0.00152234	1784.75	1268.53	2.94047	0.0223006	3037.33	1046.76	2.16955	0.0117693	2503.67	1151.12	A6	11
M300008477	Abcc10	Q8R4P9	1.34117	0.0866988	1652.33	1234.17	1.19536	0.0997836	2577.25	2190.01	1.33624	0.46754	1244	672.45	2.16883	0.00999233	2681	1217.06	A9	9
M300020955	Dock7	Q8R1A4	1.0396	0.698522	195.667	196.416	1.13545	0.324702	288.25	265.586	1.63584	0.0515422	349	221.923	2.15961	0.00718932	269.667	125.021	A9	6
M200008556	Heyl	Q9DBX7	1.05427	0.114053	300	286.237	1.24678	0.034179	345	283.295	2.82624	0.0260704	542.667	191.367	2.15878	0.0358201	251	113.95	A6	13
M300016684	2310006M14Rik	undefined	1.07839	0.416352	1920.67	1798.7	1.25412	0.042667	2319.75	1887.96	1.63152	0.0144345	1081	652.795	2.15792	0.0055464	1304	598.81	undefined	16
M300010125	Npr2	Q6VVW5	1.31921	0.106772	3134.33	2414.23	1.28671	0.0323311	3720.75	2890.02	1.5108	0.25429	2439	1272.39	2.156	0.00862919	4824.33	2209.11	A9	6
M300017683	Ai646023	undefined	1.34104	0.018056	63	46.925	1.52101	0.00509469	107.5	72.0478	2.17658	0.0463068	133.333	60.5303	2.15391	0.044464	100.667	47.7362	A7	11
M200000901	Lama4	P97927	1.17436	0.117617	352.667	308.169	1.35523	0.0299064	462.5	344.599	2.09496	0.0064205	618.333	298.708	2.1538	0.0019902	275.667	126.717	A7	7
M200000130	Abca1	P41233	1.02942	0.729321	289.333	287.929	1.00782	0.29012	455	450.326	1.44463	0.0178054	858	603.538	2.1535	0.0374716	531.333	243.562	A9	9
M300007806	-	undefined	1.10191	0.0879941	37	34.1175	1.31259	0.00830951	72.5	55.4478	1.27275	0.190681	65.6667	48.7498	2.15302	0.00687612	82	37.9023	A9	16
M300003618	Krt75	Q99MH7	0.928054	0.0280554	1050.67	1131.87	1.07852	0.017873	1317.25	1221.18	2.24077	0.00973799	1601	721.479	2.15239	0.00363392	1284.67	596.848	A7	7
M300003018	-	undefined	0.981629	0.503691	7525	7655.64	1.25607	0.000318841	7706.25	6126.67	2.11888	0.0590788	11175	4894.87	2.14778	0.00153102	6067.67	2831.28	A7	16
M300013963	-	undefined	1.17128	0.120953	310.667	262.825	1.23835	0.0160524	399.5	327.895	1.66121	0.00918565	522.667	311.953	2.14535	0.013273	631.333	296.059	A9	16
M300004076	H2-Eb1	P18469	0.976887	0.755379	388.333	394.05	1.14472	0.161592	688	596.215	1.75285	0.128739	1121.33	729.31	2.14209	0.0238641	1818	836.257	A7	1
M300007153	Scnn1A	Q61180	1.12323	0.41597	277.667	239.491	1.33754	0.00346655	434.5	327.411	2.21431	0.050756	1920.33	830.506	2.14052	0.0414393	1161.33	514.961	A7	9
M300002129	Shc2 (Includes Eg:113998)	Q8BMC3	1.2809	0.0196247	217.667	170.269	1.23478	0.212022	287.25	237.428	1.32199	0.335979	169	112.693	2.14044	0.0389332	361.667	160.446	A9	16
M200010632	1700126L10Rik	Q9D976	1.03396	0.358663	339	327.253	1.19198	0.0296892	510.25	431.71	1.16045	0.00378212	252	218.394	2.14005	0.00958955	450.333	207.413	A10	4
M200005000	Pak1Ip1	Q9DCE5	1.17426	0.230898	2334	1964.12	1.37263	0.00400516	3505.25	2559.24	1.21643	0.199385	2439.67	1948.54	2.13956	0.0016986	4615.67	2158.14	A10	6
M200002961	Sprr2F	O70557	1.29975	0.0182171	179.333	138.639	1.5228	0.137385	405	260.545	5.69981	0.0870062	673	128.028	2.13775	0.00416795	864.667	388.782	undefined	7
M200009915	Sort1	Q6PHU5	1.18927	0.159194	325.667	281.539	1.29156	0.148116	542.75	435.198	1.71592	0.0526257	867.667	523.065	2.13413	0.0236836	561	263.061	A9	6
M300017744	-	undefined	1.31337	0.102026	4149.33	3200.44	1.18844	0.0485788	5048.25	4251.67	1.65925	0.023209	3383.33	1917.26	2.13412	0.0242847	5370.67	2491.34	A9	16
M300019557	P2Ry6	Q9ERK9	1.14188	0.545107	35	31.478	1.10839	0.394428	70	65.8818	2.82603	0.0110533	134.333	48.7223	2.13403	0.0430195	100.333	46.4325	A6	6
M200013808	Tgm1	Q9JLF6	0.997208	0.984386	215	208.22	1.17511	0.0679667	415	341.153	1.42309	0.145788	406.333	290.309	2.13325	0.0109739	482.667	225.575	A9	11
M300018096	Taf9B	Q6NZA9	1.05216	0.282796	1246	1190.53	1.44789	0.00151932	2197.25	1512.52	1.23847	0.0264113	1174	948.16	2.13297	0.00976759	1983.33	922.954	undefined	13
M200004057	Gsn	P13020	1.09922	0.160809	2164.67	1960.06	1.37699	0.00707631	2751	1972.5	2.23665	0.0220053	7002.33	3267.57	2.13291	0.0132655	5314.33	2456.28	A7	7
M200008551	Neurl	Q923S6	1.2188	0.0248423	197	162.217	1.24678	0.0191884	332.5	266.272	2.32958	0.0279611	264.667	104.731	2.1324	0.0211465	372	173.471	A6	11
M300001299	Fam38A	Q92508	1.19637	0.0989654	637.667	537.591	1.32421	0.00659417	996.75	753.257	1.87254	0.0852253	1196.67	670.939	2.13217	0.00331347	1576.33	736.038	A7	16
M200007547	Phlda3	Q9WV95	0.970697	0.61019	290	299.096	1.48525	0.0235945	359.25	239.714	2.85353	0.0214088	529	200.071	2.13184	0.0021101	365	169.994	A6	11
M300009304	-	undefined	1.13252	0.740016	109.333	102.775	1.27171	0.0893586	84.75	68.1346	2.58594	0.0265544	53	21.7766	2.13101	0.0313061	67.3333	32.5499	A6	16
M300011373	Creb5	Q8K1L0	1.09195	0.438874	66.3333	61.0977	1.13402	0.00323371	96.5	85.2113	1.96708	0.0826269	105	53.3977	2.131	0.00664036	96.6667	45.473	A7	13
M300009151	Vav1	P27870	0.955531	0.220925	23.6667	24.7092	1.22141	0.163998	56.75	48.2412	2.15324	0.00728985	68.6667	31.4932	2.12891	0.0172797	61.6667	28.4144	A7	6
M200002070	Cxcl2	P10889	0.900895	0.525524	10.3333	11.2052	1.32041	0.0201918	24.25	18.4906	4.72035	0.0200225	79.6667	17.961	2.127	0.0645697	49	21.7318	A6	6
M200012250	Scd2	P13011	0.936687	0.539014	2260.67	2375.55	1.56039	0.0180762	4209	2758.45	2.74	0.0266052	9013.33	3418.62	2.12698	0.0699426	4246.67	2012.52	A6	5
M300000357	Pvrl2	P32507	1.14114	0.119223	370.667	325.257	1.34355	0.0432655	431.25	326.562	2.32748	0.027411	879	376.12	2.12665	0.0065215	476.333	222.075	A6	1
M300005859	-	undefined	1.19277	0.244911	127.667	106.924	1.27287	0.00590805	167.5	131.687	1.35232	0.335718	135.333	98.3162	2.12652	0.00501847	233.667	107.539	A9	16
M200010385	-	undefined	1.12702	0.188142	2328.33	2048.08	1.37269	0.00128012	3231.25	2367.7	1.18677	0.695843	2383.33	1744.64	2.12512	0.017527	3085.67	1464.6	A10	16
M300005132	-	undefined	1.12576	0.00275488	1351.33	1201.48	1.26203	0.000710151	1930.5	1536.63	2.74279	0.0212455	3242.67	1171.71	2.12489	0.00484269	2344.67	1101.57	A6	16
M300000247	Vwf	Q8CIZ8	1.5857	0.0249744	73.6667	45.8845	1.3335	0.139252	71	50.6874	1.3074	0.45797	96.6667	74.4111	2.12377	0.253034	52.3333	27.9535	A10	11
M300001042	Nav1	Q8CH77	1.18491	0.0441199	670.333	564.143	1.17145	0.03948	938.5	813.466	1.93393	0.0598046	761.667	386.492	2.12218	0.0146327	1008	470.082	A7	13
M200010383	Chst9	Q76EC5	1.0694	0.558455	106	97.7077	1.57911	0.00991402	162.75	102.158	1.39208	0.133517	250.333	173.096	2.12094	0.0234752	140	64.7317	undefined	8
M300017614	C1Orf168	undefined	1.03933	0.571819	93.6667	89.5735	1.49816	0.0504434	163.5	111.926	1.98274	0.141248	157.333	72.4829	2.11812	0.033765	171	80.2871	A7	16
M200008408	Pde7B	Q9QXQ1	0.957922	0.600806	46.3333	49.192	1.08087	0.468232	65.5	61.9517	1.36687	0.176337	128.333	85.8419	2.11744	0.0231752	65.6667	31.1241	A9	6
M300001763	Ccl9	P51670	1.06343	0.464686	386	373.256	1.05101	0.195556	1382.75	1344.35	1.83088	0.104758	698.667	359.707	2.11185	0.0262675	834	388.15	A7	6
M200009784	Pcdhb20	Q925L1	1.24682	0.186046	1058	814.962	1.37241	0.0308489	1372.5	1019.59	1.91335	0.0348822	957	446.856	2.10719	0.0232138	1271.33	605.766	A7	7
M300010891	A830093I24Rik	Q8BLM3	1.04825	0.443418	269.667	256.905	1.20979	0.0135945	633.5	519.721	1.0254	0.731628	335.667	333.78	2.10635	0.000257486	457.667	216.815	A10	16
M200003790	Mmp14	P53690	1.20873	0.0676811	624.333	524.188	1.15784	0.0730112	911.5	791.32	2.48618	0.0553311	1726.67	697.302	2.10484	0.0201337	716.667	336.048	A6	7
M200000759	Tagln	P37804	1.16527	0.607285	22.3333	20.4775	1.75993	0.0041504	35.5	19.749	6.01494	0.0694555	392.333	49.8665	2.10447	0.0462063	27	12.3957	A8	7
M300011421	Hoxa11	P31311	1.21422	0.201134	4627.33	3843.91	1.15935	0.029424	7236.25	6250.11	1.64553	0.0405084	3471.67	1912.95	2.10443	0.013865	7444	3464.22	A9	11
M300011639	-	undefined	1.14175	0.000429394	298.667	261.479	1.29758	0.0205957	438.5	338.952	2.88728	0.0403879	911	307.869	2.10317	0.0255346	554.333	257.063	A6	16
M300003055	-	undefined	1.15389	0.293523	1673	1483.8	1.13118	0.130268	2225	1991.91	1.19787	0.0459766	870.667	714.12	2.10256	0.00365548	2418.33	1147.84	A9	16
M300003184	-	undefined	1.09537	0.314324	3349	2977.29	1.272	0.0388942	5160.25	4119.03	2.00866	0.0198269	4651.67	2317.47	2.10217	0.00122244	3598.67	1713.42	A7	16
M200013747	Gng10	Q9CXP8	0.900427	0.381943	849.667	952.946	1.34071	0.00714871	1008.5	751.42	2.29492	0.0050698	1437.33	627.764	2.10178	0.00229723	906.667	433.764	A6	6
M300002454	Myh10	Q61879	1.36209	0.141737	1212.67	939.88	1.32313	0.00360301	1770.25	1357.77	1.97537	0.0346815	1308.67	665.876	2.10108	0.000441939	924	439.665	A7	7
M200013351	Polr3H	Q9D2C6	1.00614	0.914444	1249.67	1242.8	1.14341	0.194702	1224.75	1049.34	1.35793	0.299927	937.333	518.066	2.10081	0.0116065	1732	828.455	A9	13
M300018417	-	undefined	1.10612	0.0542942	8249.67	7446.6	1.34732	0.0909197	11352.8	8516.63	2.71919	0.0539657	24882	8646.03	2.09752	0.0243926	16155.3	7499.17	A6	16
M200005755	Hnrpa1	P09651	1.03141	0.564836	7868.33	7596.2	1.34629	0.00214973	8296.25	6181.72	2.42726	0.00940577	9691.33	3982.6	2.0975	0.00297382	6899.33	3304.88	A6	11
M200000194	Pea15	Q62048	0.917873	0.424646	1313.67	1423.19	1.10756	0.108917	1628.75	1458.42	1.97596	0.0140543	3012	1516.61	2.08889	0.00179514	2635	1260.5	A7	11
M300002981	Rnase4	Q9JJH1	1.00473	0.948473	1062	1053.05	1.09544	0.47086	998	918.715	2.19699	0.0250269	2360.67	1082.31	2.08656	0.0263774	1744.33	827.35	A7	13
M200009603	Dhx32	Q8BZS9	1.27703	0.204113	691.333	547.273	1.45795	0.0084964	1314.5	909.912	0.98244	0.878256	636	627.226	2.0851	0.00736916	1484.33	714.207	A10	13
M300020801	-	undefined	1.19404	0.165022	1733.67	1465.09	1.48159	0.000477603	3159.5	2147.73	1.37482	0.0730862	1797.67	1319.01	2.0837	0.00465062	2934	1400.6	undefined	16
M200006310	Cdv3	Q4VAA2	1.16299	0.266865	6557.67	5750.41	1.35184	0.000436479	11076.2	8155.94	1.16252	0.0371476	5098.67	4353.92	2.08082	0.00871668	11513.3	5504.32	A10	4
M200008072	Cdc25B	P30306	1.16871	0.0479326	200.333	172.702	1.52895	0.0539496	286.5	196.258	2.14651	0.0415077	340.333	173.065	2.07764	0.0535079	218.333	104.258	A7	11
M300002143	Acsl6	Q91WC3	1.193	0.157086	3284.33	2787.24	1.11144	0.219454	4464.25	4087.48	1.3036	0.367671	1924.33	1210.66	2.07746	0.0143014	4863.67	2307.25	A9	11
M300021159	Krt78	undefined	1.1273	0.357735	59.3333	52.7765	1.38011	0.016355	79.25	56.6323	1.4772	0.315154	80.3333	50.4786	2.07699	0.0134013	78.6667	38.081	undefined	7
M300017991	Olfr1036	Q8VEQ4	1.28635	0.161325	3360	2655.73	1.17166	0.112317	4087.25	3522.99	1.41637	0.259246	2026.67	1109.71	2.07579	0.0224584	4095	1917.35	A9	6
M200002652	Aff2	O55112	1.11154	0.190596	1152	1015.79	1.42958	0.00312077	1470	1040.11	1.29189	0.535932	949.333	422.248	2.07408	0.0118769	1703	826.343	undefined	13
M200002061	Serinc3	Q9QZI9	0.887255	0.14874	6163.33	6966.41	1.23781	0.134619	8923.5	7180.39	1.88842	0.0309702	29217.3	16078.1	2.07335	0.0108034	18386	8753.42	A7	6
M200000131	C1Qa	P98086	1.05429	0.0672042	519	492.692	1.10015	0.353099	804.5	736.731	2.98466	0.0860538	1764	572.344	2.07178	0.0229824	1441.33	684.144	A6	1
M200000769	Btc	Q05928	1.39542	0.185071	317	224.917	2.09173	0.00287542	667.75	316.076	2.47618	0.217042	949	351.863	2.07152	0.0562757	490.667	233.444	A6	6
M300009842	6030408C04Rik	Q3UU30	1.10498	0.4793	928.667	822.051	1.27547	0.0163993	1764.25	1383.8	1.01903	0.882037	657.667	661.822	2.06253	0.00250353	1515	734.919	A10	11
M300007355	Pde3B	Q61409	1.09366	0.00374008	367.667	335.939	1.73191	0.00933852	945.25	543.596	2.7058	0.0123803	893.333	331.903	2.06161	0.0414427	1048.33	510.065	A6	6
M200009947	Niban	Q3UW53	1.11424	0.0825183	377.667	337.995	1.98753	0.00995463	955.5	490.19	2.8995	0.0813249	1232.67	391.182	2.05992	0.0274097	701.333	337.09	A6	16
M200007335	Ifltd1	Q675A7	0.980948	0.860958	132.333	135.543	1.00731	0.802311	158	155.222	1.85836	0.0974647	175.333	95.4891	2.05879	0.00369233	88	43.0081	A7	7
M300004167	-	undefined	0.886616	0.131175	341.333	385.419	1.13904	0.161851	469.25	410.498	2.17398	0.0226318	947.667	448.122	2.05745	0.000264261	807.667	393.438	A7	16
M300012957	Igsf21	Q7TNR6	1.36482	0.133119	5273	3967.59	1.2182	0.016829	7072.5	5901.33	1.76449	0.010675	4682.67	2624.48	2.05742	0.0266982	7205.33	3437.35	A7	16
M300014213	-	undefined	1.27184	0.27902	1986.33	1616.35	0.969636	0.817889	2755	2907.72	1.38362	0.0408491	806	540.916	2.05163	0.014542	2622	1266.94	A9	16
M300012562	-	undefined	1.24167	0.16897	1010	824.194	1.1713	0.0725069	1190.25	1022.98	1.32211	0.245803	806.667	557.01	2.05104	0.0112143	1550	746.904	A9	16
M300007035	Clec4B1	Q7TS58	1.22814	0.0281948	146.333	119.889	1.13821	0.272029	215.75	196.41	2.35501	0.0391785	159	78.4194	2.051	0.0349291	277.667	135.795	A6	6
M300014931	Mgi:2676649	undefined	1.08018	0.574724	351.667	321.182	1.33815	0.0179863	633.75	478.363	1.26837	0.205419	521.333	411.008	2.05072	0.00609453	743.667	362.147	undefined	9
M200001896	Ercc1	P07903	1.11319	0.217144	455	407.689	1.28375	0.0380068	678	539.909	1.61245	0.069594	783.333	487.553	2.04908	0.00401614	1042	512.412	undefined	13
M300003167	-	undefined	1.30979	0.170709	4710	3722.65	1.19443	0.0265112	8119.5	6858.93	1.29354	0.330234	2790	1769.49	2.04889	0.0107953	7908.33	3825.78	A9	16
M300003681	-	undefined	0.962884	0.649924	1586.67	1676.73	1.42691	0.00849415	2917.25	2046.83	1.52933	0.00483062	3815	2480.01	2.04801	0.0105866	3086.67	1496.22	undefined	16
M200000597	Adam1A	Q60813	1.13701	0.123371	414.333	361.699	1.24843	0.0279288	834.75	674.242	0.87957	0.340111	313	326.331	2.04594	0.00587819	734.333	357.754	A10	11
M300014143	Olfr1046	Q8VFK9	1.00905	0.882719	129	127.787	1.25921	0.138545	241.75	185.61	1.89877	0.0536063	217.667	107.925	2.04532	0.000333752	209.667	102.294	A7	6
M300001048	Rnmt	Q9D0L8	1.20509	0.269022	1782.33	1444.32	1.31775	0.00859957	2924.75	2212.33	1.18741	0.0112805	1693.67	1415.35	2.04499	0.000310453	3239.33	1585.95	A10	13
M300021309	-	undefined	1.25811	0.124757	626.667	501.164	1.30865	0.00528878	1256.75	967.133	1.13641	0.294551	497.667	407.111	2.04467	0.00307905	1229.67	602.721	A10	16
M200006396	Ap4B1	Q9WV76	1.14183	0.205594	721.333	637.5	1.25095	0.00938918	1077.5	866.187	1.12791	0.536385	508.333	423.653	2.0445	0.0288868	1382.67	654.196	A10	7
M300012401	Slc45A1	Q9Y2W3	1.26597	0.105608	553.333	442.422	1.20456	0.109818	935.5	791.375	1.30137	0.387495	431	278.105	2.04414	0.0235371	1080	514.302	A9	16
M300020589	Arl4C	P61208	1.18142	0.0222157	345.667	293.506	1.22637	0.148652	404	338.748	1.70749	0.0082537	430.333	252.945	2.0431	0.0239413	370	178.916	A9	6
M200012044	Egr1	P08046	1.25487	0.184015	553.667	439.526	1.46993	0.00843527	949	649.699	2.06502	0.0284222	1512.67	788.184	2.04028	0.0246968	1499	716.956	A7	13
M300004317	Stambpl1	Q76N33	1.035	0.00677636	196	189.43	1.28509	0.0465447	313.5	248.571	1.69192	0.153329	329.333	191.57	2.03631	0.00682534	262	128.976	A7	1
M300006882	Herc5	Q9UII4	1.34404	0.113107	1570.67	1187.36	1.15965	0.162698	2378.25	2111.43	1.31941	0.262139	1065.67	723.699	2.0333	0.0141004	2202.67	1067.65	A9	11
M200012221	Zfp36	P22893	1.16539	0.129749	1143	986.308	1.43298	0.00394298	2223.25	1576.4	0.86041	0.637826	1420	1542.04	2.03013	0.00156048	2927.67	1448.97	A10	11
M300008622	-	undefined	1.30403	0.206115	8330.33	6601.47	1.15111	0.0915548	11336.8	9964.2	1.29874	0.30122	4835	2984.21	2.02833	0.0218612	12986.3	6312.27	A9	16
M200002189	Nov	Q64299	1.20804	0.325778	162	137.2	1.37949	0.0272668	274.25	193.64	1.95778	0.166063	272.667	139.872	2.02772	0.0350109	232.333	113.521	A7	6
M300017714	Ckap4	Q8BMK4	1.20078	0.0888191	2870.33	2399.25	1.35159	0.00633075	3260.25	2403.9	2.37156	0.00946085	3070.33	1300.53	2.02729	0.0056169	2118.33	1037.65	A6	16
M300021852	Frmd6	Q8C0V9	1.39509	0.0653729	2439.33	1781.01	1.22495	0.0350808	2445.5	2003.7	1.32681	0.238705	1525	956.723	2.02552	0.0172017	3330	1635.33	A9	16
M200014376	Bicc1	Q99MQ1	1.06184	0.0956638	1851.33	1743.32	1.30795	0.0529635	3004	2309.2	1.84796	0.0281949	3894.67	2199.76	2.02381	0.0155729	3134	1546.32	A7	11
M300013448	2310008H04Rik	Q3TLL0	1.06289	0.570381	306.667	283.296	1.38652	0.020638	656.25	479.532	1.85139	0.0327821	614.667	336.631	2.02288	0.00531311	797.333	392.37	A7	16
M300017339	-	undefined	1.1003	0.117641	6842	6213.67	1.22492	0.00831021	8319	6862.89	1.9074	0.0838047	6901.67	3490.94	2.02257	0.00170598	6343.67	3121.63	A7	16
M300006839	Cyp3A13	Q64464	0.829675	0.00256994	62	74.7257	0.985571	0.841768	104.25	103.552	2.08863	0.0755417	145	68.0977	2.02138	0.0389072	100	51.3318	A7	2
M300004676	Muc2	Q02817	1.15061	0.458647	459.667	407.34	1.11563	0.32555	525.75	473.441	1.17158	0.105004	225	188.04	2.01991	0.0214478	489.667	240.546	A9	7
M300001878	Ros1	Q78DX7	1.23198	0.0197461	185.333	150.144	1.41485	0.0217844	242.75	178.29	2.25996	0.0300969	202	89.49	2.01977	0.00771743	217.667	108.777	A6	6
M200008812	Loxl2	P58022	1.25664	0.16267	556.333	438.871	1.13693	0.282613	910.75	833.812	1.40584	0.064938	755.333	549.046	2.01934	0.000809211	566.667	280.312	A9	6
M200008210	Klhdc8A	Q91XA8	1.04571	0.0878737	192.333	183.666	1.18642	0.0764161	298.75	252.599	1.74129	0.028622	661	386.715	2.01865	0.0439592	524.333	253.878	A7	7
M300020369	C1Ql3	Q9ESN4	0.797839	0.237868	75.3333	94.5771	1.88267	0.0226993	119.25	61.4005	3.96297	0.034064	401	86.9374	2.0182	0.108749	103.333	47.5992	A6	1
M300001199	-	undefined	1.26146	0.111625	713.667	542.448	1.18064	0.00204748	610.5	516.297	1.47411	0.225188	562.333	410.127	2.01742	0.0171675	843.667	419.839	A9	16
M300010398	Col23A1	Q86Y22	1.1968	0.373855	1540.33	1346.62	1.04774	0.595041	1514	1430.61	1.34996	0.0957688	658.333	440.216	2.01633	0.0229616	1738.67	844.53	A9	7
M300006119	4930473A06Rik	Q8CFH8	1.12607	0.142346	278.667	247.546	1.27223	0.0672002	431	346.779	1.54059	0.0924548	464.667	273.663	2.01603	0.00232164	745.333	368.771	undefined	16
M300004835	Kbtbd3	Q8BHI4	1.05813	0.505161	552.667	526.455	1.26971	0.0262963	802.5	637.457	1.48183	0.0228284	784.667	520.624	2.01521	0.000114846	1024.67	508.332	undefined	11
M300010527	Wdr44	Q6NVE8	1.17307	0.0564101	184	155.168	1.34055	0.0148151	428	325.864	1.40817	0.374141	207.333	180.474	2.01435	0.00777799	514.333	253.319	A9	7
M300014309	-	undefined	1.40417	0.0853125	321.333	237.203	0.996558	0.974607	419	442.055	1.05459	0.506824	319.667	311.1	2.01371	0.0185888	259	130.665	A10	16
M300015909	-	undefined	0.890206	0.197018	437.667	493.191	1.12522	0.135568	534	474.804	1.85278	0.0117294	1121.33	604.337	2.01075	0.0139791	1064	526.217	A7	16
M300015297	Ube2Q2	Q8K2Z8	0.929529	0.620092	142	150.189	1.13713	0.032055	188.25	164.224	1.68061	0.0569371	520.667	310.761	2.01073	0.0152836	224	112.375	A7	11
M300001484	Lbp	Q61805	1.05777	0.367646	510	481.417	0.948926	0.154975	694.25	733.071	1.24231	0.468627	668.667	518.195	2.01001	0.0183468	780	385.209	A9	1
M300000501	Ptrf	O54724	1.15936	0.00590286	1298	1122.39	1.34531	0.00721403	1709.25	1272.41	1.91078	0.0101501	1941.67	1042	2.00989	0.00189838	1740.67	865.622	A7	11
M200007450	C4Orf18	undefined	1.07356	0.666895	253	238.698	1.23377	0.0492302	343.5	273.983	2.35914	0.00369331	582	245.278	2.0092	0.00914955	385	191.413	A6	16
M200001588	Wnt7B	P28047	1.36126	0.120201	388	279.297	1.68425	0.00646448	452.75	277.481	2.82916	0.0551516	1091.67	358.328	2.00913	0.00417172	467	234.104	A6	6
M300018263	Rexo1	Q7TT28	0.973848	0.150048	19992.7	20521.2	1.12956	0.166637	26212	23086.6	2.31808	0.0389717	28150.7	11568.5	2.00886	0.0199599	38258.7	19265.6	A6	13
M300019687	Efna5	P52803	1.10857	0.178441	205.333	187.428	1.47049	0.0560063	303.75	210.024	2.03969	0.0650239	474	220.482	2.00701	0.0157602	335.333	167.745	A7	6
M300011158	Cacnb2	Q8CC27	1.17015	0.0328488	127.667	109.465	1.25028	0.0364476	165	133.506	1.85937	0.06118	267.667	142.79	2.00535	0.0443928	200.667	99.7259	A7	9
M300022322	-	undefined	1.0503	0.450609	432.333	413.165	1.23294	0.0128152	531.75	427.486	2.09103	0.026955	731.333	348.2	2.00494	0.010672	500.667	250.423	A7	16
M200005999	Vars	Q9Z1Q9	1.18911	0.144249	253	208.102	1.36839	0.0058515	385	287.254	2.13132	0.0398556	949.333	429.614	2.00441	0.0508944	426.333	203.763	A6	11
M300007876	2010004A03Rik	Q9D8F2	1.05894	0.319295	235.333	222.825	1.26538	0.0314898	443.5	353.74	3.00516	0.026379	996.333	328.891	2.00236	0.000485289	994.333	497.366	A6	16
M300013535	Klhl23	Q6GQU2	1.06325	0.722783	173.333	166.118	1.25557	0.02061	222	178.502	1.67923	0.0972401	238	137.29	2.00166	0.00202839	106.667	53.2619	A7	11
M300004536	Psd3 (Includes Eg:234353)	undefined	1.09907	0.479445	173.667	150.358	1.13066	0.24128	433	378.024	1.55838	0.0595766	287.333	187.972	2.00161	0.00688385	330.667	162.808	A9	6
M300012467	Dtx4	Q6PDK8	1.14536	0.213706	287.667	254.03	1.14813	0.0424497	398.75	352.715	1.85735	0.0259066	515.667	276.148	2.001	0.034636	522.333	263.476	A7	13
M200008067	Wars	P32921	1.20374	0.0373514	737.667	615.05	1.41007	0.0226872	1301.5	931.992	1.14647	0.281093	694	591.204	1.99955	0.030416	1439.67	708.063	A10	13
M300004247	-	undefined	1.11096	0.150246	556.333	502.429	1.03908	0.544086	733.5	711.581	1.61157	0.0637303	1022	642.78	1.99891	0.0026538	1075.33	534.242	A7	16
M300009891	Flj32867	undefined	0.876376	0.00282354	218.667	250.116	1.24521	0.0580312	323	254.705	2.46481	0.000559674	471	188.37	1.99767	0.00333983	705.667	351.927	A6	16
M200004803	Cd44	P15379	1.02735	0.506439	231	225.617	1.47841	0.0316915	399.25	274.595	3.9198	0.00884937	648	162.395	1.99634	0.0606105	384.333	186.57	A6	6
M300019313	-	undefined	1.06548	0.581459	374.333	364.134	1.05973	0.346388	544.5	525.049	1.5225	0.0484964	516.667	338.252	1.99615	0.00110229	489.667	245.087	A9	16
M200007706	Chac1	Q8R3J5	0.915746	0.206573	57.6667	62.6419	1.17855	0.0849826	97.75	85.3675	1.77243	0.0425316	111.333	61.7669	1.99589	0.00144787	148.667	74.2079	A7	9
M300019216	Itga3	Q62470	1.19315	0.155783	401.667	333.452	1.25314	0.0850255	592.5	488.683	1.93604	0.0579952	1231	617.436	1.99476	0.010731	680	345.156	A7	7
M200000409	Npdc1	Q64322	1.12714	0.222415	360.333	319.913	1.19583	0.0592005	459.75	385.059	2.10951	0.0862761	1277.33	571.67	1.99473	0.00815645	643.333	321.89	A7	13
M300018113	Gap43	P06837	1.23026	0.138283	3546	2927.83	1.16995	0.0061708	4453.25	3819.49	1.20838	0.113951	2526.33	2181.6	1.99438	0.0170868	4068	2117.38	A9	4
M300011081	-	undefined	1.16971	0.110122	20.3333	17.6539	1.276	0.17108	42.75	35.0082	1.49181	0.0402517	78.3333	52.451	1.99367	0.0291664	91.3333	43.9823	A9	16
M300000511	Col5A3	Q920S4	1.28355	0.323983	1138.67	945.46	1.01397	0.830193	1380.25	1379.17	1.08108	0.830119	430	314.019	1.99347	0.00212893	1211	603.577	A10	7
M300016280	Lhfpl2	Q8BGA2	1.04548	0.561483	1337.67	1272.53	1.07937	0.132654	1130.5	1048.57	2.03822	0.031687	1033.33	536.008	1.99198	0.00155813	812.333	405.416	A7	16
M200002861	Es2El	Q3UFM6	1.2566	0.0993326	670.667	508.834	1.49311	0.0368583	741.75	510.329	1.39155	0.294171	693.667	342.484	1.99025	0.0124849	845.667	430.492	undefined	10
M300001993	Col13A1	Q9R1N9	1.3685	0.169534	11037.7	8436.19	1.10102	0.182031	12828	11802.3	1.16776	0.520851	6771.33	5530.08	1.98966	0.0198434	12020	5995.6	A10	7
M200007578	Cdkn1A	P39689	0.980409	0.699863	854.333	871.717	1.15732	0.069872	1071.25	926.886	2.67892	0.0350534	1579.67	621.211	1.98867	0.00479969	1321.33	654.494	A6	4
M300021387	Zbtb6	Q8K088	1.05667	0.708803	226	218.302	1.21657	0.0396742	446.5	369.475	1.22999	0.21476	309.667	250.506	1.98834	0.00388686	443.333	223.951	A9	13
M300019824	-	undefined	1.20921	0.172478	623.333	530.016	1.49547	0.00897109	1277.5	839.842	3.92531	0.0700114	1411	345.819	1.98812	0.0136062	1110.33	565.152	undefined	16
M200009700	Bcl2	P10417	0.920065	0.46922	203	222.827	1.08723	0.289902	265.75	245.015	1.63527	0.0633062	265	164.664	1.98569	0.00334056	255.333	129.151	A7	6
M200002011	Rcn1	Q05186	0.980287	0.786502	2269	2281.63	1.17212	0.0103217	2263.75	1920.41	2.75749	0.00227798	2127	799.753	1.98407	0.012207	1462	731.451	A6	11
M300005893	-	undefined	0.872777	0.303177	372.333	431.237	1.12228	0.0118235	387.75	348.262	2.76103	0.00847006	574	208.532	1.98359	0.00396128	429	216.867	A6	16
M200013126	Cttn	Q60598	1.10656	0.221467	1591.33	1445.37	1.23061	0.0113745	2177.25	1790.57	2.47664	0.0462993	2800.33	1147.83	1.98268	0.00412368	2587	1302.7	A6	7
M200014530	Rnd3	P61588	0.90106	0.180887	237.333	265.435	1.11029	0.188214	268.75	230.911	1.34442	0.202386	242	150.354	1.98142	0.00986048	212	109.76	undefined	6
M200007921	Tmtc2	Q56A06	1.0131	0.915907	315.333	312.219	1.13571	0.029447	313.25	275.487	2.3593	0.0241447	476	199.846	1.98028	0.0354387	258.667	129.48	A6	16
M300020527	Armcx4	Q8R103	0.99289	0.87778	662	668.328	1.25632	0.0744673	993.25	801.833	2.06634	0.0171996	859	434.997	1.97899	0.00634749	675.333	341.544	A7	16
M200013581	Kiaa0913	Q17RS8	1.29618	0.0309933	572	443.258	1.36919	0.00160381	1048.75	772.756	1.23652	0.277013	528.667	430.926	1.97871	0.00623929	812	412.436	A10	7
M200016013	Ppp4R1	Q8K2V1	1.15291	0.325832	1187	1044.69	1.32263	0.00136504	1775	1344.02	1.20848	0.109392	1550	1278.38	1.97682	0.00825113	1779	898.844	A10	11
M300014853	-	undefined	1.10949	0.131636	202.333	181.399	1.35806	0.0353287	387.75	294.832	2.44993	0.0233379	756	304.217	1.97663	0.00100805	535.667	270.75	A6	16
M200003509	Msln	Q61468	1.11768	0.113392	140.333	125.939	1.1401	0.176836	144.75	124.941	2.18239	0.108289	336.667	142.968	1.97369	0.0483476	226	115.594	A6	7
M200003024	Tpx2	Q8BTJ3	0.905175	0.0154727	274.667	303.186	1.27133	0.0279135	403.75	321.661	2.55292	0.0452149	550.667	208.154	1.97318	0.00709625	209.667	106.721	A6	7
M200005403	Gprasp1	Q5JY77	1.01001	0.917689	482.667	476.716	1.17057	0.0235414	502.5	435.773	1.94145	0.0577595	869.667	452.025	1.97181	0.0101773	416.667	213.031	A7	16
M300010183	Cadm2	Q8BLQ9	1.14879	0.246273	3033.67	2682.07	1.2076	0.0149155	4835	4046.54	1.1363	0.120315	2007.33	1773.57	1.97027	0.000947578	5471.33	2778.27	A10	6
M300019450	Tpm4	Q6IRU2	0.882593	0.167335	7695.67	8765.62	1.27268	0.00290906	9645.5	7591.55	2.39141	0.00293145	12207.3	5240.7	1.97012	0.0253427	6942.33	3545.67	A6	7
M200015923	Cd72	P21855	1.05441	0.44617	2360.67	2234.05	1.32732	0.0167144	2862	2189.85	1.87447	0.0545518	2168.67	1088.46	1.96999	0.00875907	2888.67	1470.41	A7	6
M300000900	Cd209B	Q8CJ91	1.21677	0.0450472	72.3333	59.9758	1.23469	0.00466972	118.5	97.6468	1.59774	0.163192	137.667	80.1949	1.96785	0.00623112	207.667	105.793	A9	6
M200006648	Sepn1	Q8R246	1.07439	0.227535	571	534.704	1.20283	0.0265459	705.5	589.511	2.19752	0.0253897	874.667	398.967	1.96737	0.00667185	549.667	277.283	A6	14
M200007162	Cav2	Q9WVC3	0.762247	0.10508	1559	2043.11	1.39487	0.0179236	2536.25	1797.99	2.3216	0.00288036	9271.33	4048.82	1.96685	0.00994957	4685.67	2351.05	A6	6
M300019175	-	undefined	1.05714	0.119814	3729.33	3525.43	1.19588	0.00567768	5410.75	4568.58	1.9775	0.0251615	4446.33	2205.31	1.96626	0.000458194	3948.67	2008.76	A7	16
M300008581	Cntnap3	Q3URC6	1.13124	0.210799	103	89.8704	1.4668	0.0036425	164.5	111.913	1.38403	0.159783	100.333	76.6125	1.96615	0.0206738	158	82.2309	undefined	6
M200009414	Tmsb4X	P20065	0.943389	0.618252	24984	26674.5	1.38649	0.0359478	23106.8	16334.5	1.83832	0.0624669	53543	31692.1	1.96606	0.00286926	24681.3	12626.9	A7	7
M300002455	Myh10	Q61879	1.41071	0.0203966	1156.33	830.513	1.32565	0.00126963	1575.25	1199.87	2.02696	0.0588434	1991.33	963.534	1.96548	0.0109574	853	430.592	A7	7
M300012297	Sdk1	Q3UH53	1.16586	0.220341	348.333	296.696	1.20692	0.0369538	482.75	402.516	2.45578	0.0496976	578.667	243.425	1.96543	0.0393059	423.333	213.872	A6	11
M300000078	Cbx6	Q9DBY5	1.06736	0.460254	1120.33	1055.32	1.33265	0.0224807	1802.25	1366.38	1.77523	0.0326818	2742.33	1595.62	1.96431	0.0299695	2354	1166.68	A7	11
M300019444	A430010J10Rik	Q8C3Z9	1.0234	0.791349	1346.33	1300.27	1.15465	0.129009	2285.75	1988.6	1.90457	0.0048301	1745.67	893.382	1.96382	0.0438176	1876.67	944.637	A7	16
M200006411	Rab31	Q921E2	0.960003	0.160861	484.333	504.858	1.16501	0.0263677	654	553.34	2.06716	0.0127496	1036	500.705	1.96329	0.0323117	661.667	332.856	A7	6
M200004242	Cd84	Q18PI6	1.09658	0.332727	76	69.4493	0.999039	0.988593	127.75	129.755	1.34334	0.0990403	110	80.7136	1.96244	0.00582999	146	74.0062	A9	1
M300015706	-	undefined	1.3583	0.0211685	622	463.623	1.15687	0.122332	556.25	481.574	1.41395	0.228533	442.333	334.683	1.96073	0.0078236	805.333	413.036	A9	16
M200002115	Ptprj	Q64455	1.14569	0.160404	560.333	495.163	1.18206	0.149207	913.5	796.976	1.79057	0.0357941	1354.67	732.092	1.95909	0.00629695	1038.33	529.665	A7	6
M300003393	-	undefined	1.01243	0.93311	228.333	223.485	1.07876	0.417539	175	157.798	1.69291	0.0672376	233	137.015	1.95753	0.0105753	191.667	97.13	A7	16
M300021579	-	undefined	1.33666	0.141678	3926.33	3023.38	1.18912	0.0428413	4296.25	3641.28	1.10421	0.721876	2123	1507.18	1.95458	0.0145874	4942	2480.49	A10	16
M300008010	C1Orf198	undefined	1.08986	0.51048	1279	1195.61	1.26349	0.0747372	1632	1323.03	2.23713	0.0231322	2835	1372.01	1.95399	0.00756715	1282	663.816	A6	16
M300021084	Rpl29 (Includes Eg:6159)	undefined	1.10307	0.3743	3126.67	2819.89	1.40753	0.00538875	4493.75	3211.37	1.37066	0.0317278	3996	2899.13	1.95395	0.00531915	5000.67	2546.09	undefined	7
M200001129	Cd9	P40240	0.839487	0.217746	847	1002.07	1.27259	0.0107972	1164	906.95	2.18157	0.0130721	5118	2351.43	1.95268	0.00187829	1979	1018.33	A6	7
M300020921	C1Orf78	undefined	1.06852	0.559714	452.333	421.433	1.40387	0.0603544	628.5	447.115	1.95834	0.0989493	1046	624.434	1.95218	0.0169	580.667	290.2	A7	11
M300004104	Bat3	Q9Z1R2	1.28138	0.140104	490.333	389.865	1.26405	0.112729	729	601.755	1.34679	0.324921	604.333	462.746	1.95167	0.00401365	660	336.503	A9	11
M200006325	Snx10	Q9CWT3	0.859926	0.197008	190.333	220.706	1.23257	0.146651	257	205.229	2.09459	0.013949	371.667	180.637	1.95144	0.00490112	398	203.504	A7	7
M200003640	C16Orf42	undefined	1.17358	0.136136	2168.33	1865.6	1.16346	0.115161	3075.75	2693.65	1.29237	0.324986	1633.67	1099.98	1.94914	0.019198	3152	1598.91	A9	16
M300014983	Klhl15	Q96M94	1.16374	0.325186	360.667	303.427	1.43728	0.0122162	576.75	398.054	2.3379	0.0121882	3040.33	1233.68	1.94669	0.000255881	1641	842.955	A6	11
M300005263	Nek6	Q9ES70	1.0511	0.180729	157.667	149.845	1.21867	0.0360121	212.25	176.724	2.11522	0.00893244	294.667	136.568	1.94611	0.0027422	268	137.651	A6	11
M200006044	Tnfrsf12A	Q9CR75	1.04281	0.454796	503	480.758	1.25866	0.0550708	837.25	681.258	3.08241	0.00416451	1245	406.85	1.94597	0.00552436	944.667	483.737	A6	6
M200001201	Emid2	Q91VF6	1.10067	0.135015	713.667	645.537	1.21822	0.0228656	940	776.71	2.01421	0.0683108	1743.33	866.194	1.94449	0.0397664	934.333	474.804	A7	7
M200000925	Myc	P01108	1.08718	0.426048	492	451.209	1.34002	0.0289271	646	482.849	1.96611	0.0223295	980.667	491.519	1.94448	0.00321474	822.333	424.649	A7	13
M200014838	Iqgap1 (Includes Eg:8826)	Q9JKF1	1.13656	0.183734	2604.67	2334.29	1.27816	0.00619725	3729.25	2910.57	1.97528	0.0296286	7416	3653.43	1.94277	0.00258952	3611	1848.44	A7	6
M200005737	Cugbp2	Q3U668	1.13035	0.188112	201.333	180.511	1.32629	0.018465	256.25	189.904	2.15796	0.00827621	404	185.249	1.9427	0.0675131	255	131.774	A6	11
M300006088	Aqp3	Q8R2N1	1.09805	0.312604	1914	1732.86	1.89024	0.0102155	5425.25	2843.09	1.91332	0.201824	8152.67	3823.11	1.94159	0.0213311	4561	2312.94	undefined	9
M200008590	Dlc1	Q9R0Z9	1.16317	0.0310547	336.333	287.819	1.29948	0.0193241	448	350.943	2.02525	0.0525404	594.333	290.955	1.93836	0.0207391	611.333	319.87	A7	11
M300006488	Htra3	Q9D236	1.21571	0.104938	321	263.448	1.1716	0.110363	391.75	343.976	1.69471	0.0302973	459	275.167	1.93709	0.0150621	206.667	105.873	A7	11
M200008119	Ociad2	Q9D8W7	0.941596	0.0647741	366.333	388.696	1.1282	0.118973	455.75	407.797	2.23496	0.0122482	709	331.135	1.93603	0.0122921	932	479.088	A6	1
M300009294	Mgi:3524944	undefined	0.897892	0.687967	292.333	335.509	1.24881	0.205066	176.75	145.407	1.93522	6.12387e-05	121	62.4317	1.93478	0.0378647	115.667	61.1406	A7	11
M300007828	Sorbs2	Q3UTJ2	1.10339	0.0460719	389.333	351.342	1.19252	0.0243838	612	516.381	1.79785	0.00457758	531.333	293.028	1.93439	0.00678983	697.333	357.749	A7	7
M300021394	Plekhq1	Q3T983	1.06793	0.41085	208	194.294	1.20455	0.0923056	281	235.849	1.7887	0.018223	392	219.276	1.93329	0.0176954	293	150.03	A7	16
M200003234	Rai12	A2A680	1.11759	0.103051	1104.67	993.085	1.33585	0.000947383	1433.5	1068.64	1.08364	0.0617039	1221.33	1123.85	1.93323	0.0156147	1778	920.496	A10	16
M300007545	6330417G02Rik	Q9CU41	1.22669	0.00853194	1123.33	916.915	1.49163	0.0356138	1179.75	776.476	1.68015	0.0392161	710.333	390.772	1.93268	0.00278977	1034.67	534.466	undefined	16
M300000055	Mgl1	P49300	1.1504	0.0330931	80	69.799	1.01057	0.836375	94.5	94.6107	2.15218	0.0402908	202	93.1329	1.93196	0.0948175	140	69.3471	A7	6
M200003009	Xlkd1	Q8BHC0	1.06895	0.631302	93.6667	86.8354	1.18898	0.0367457	128.25	108.645	2.27294	0.00966227	213.333	94.145	1.93155	0.0361265	180.333	90.2549	A6	6
M300007731	Chrnb3	Q8BMN3	1.13207	0.0388616	680.333	601.754	1.189	0.0418867	1113	946.374	1.76006	0.00522963	1387	796.022	1.9314	0.0208261	1695.67	880.417	A7	6
M300017522	Pkd1L1	Q8R526	0.830773	0.106307	16	19.2309	1.22924	0.0715092	29.5	23.722	1.4145	0.18704	25	18.5535	1.9307	0.00463309	34	17.8497	undefined	6
M300011668	Mcl1	P97287	1.07845	0.308851	2426.33	2263.49	1.2094	0.0105632	2840	2339.96	1.67908	0.0133455	7174.67	4183.94	1.92913	0.00415209	4482	2312.95	A7	6
M200000771	Birc3	O08863	0.874761	0.222357	90.3333	100.793	1.06588	0.611257	103.25	97.3052	1.93471	0.0149915	239.667	126.194	1.92723	0.0173454	184	95.2574	A7	11
M200005668	Armcx2	Q6A058	1.0894	0.147463	1166.67	1060.73	1.33594	0.0213355	1437.5	1076.64	2.47588	0.0134517	1395.67	611.305	1.92683	0.0128865	1157.67	598.036	A6	16
M200001807	Laptm5	Q61168	1.08451	0.308986	228.667	211.062	1.25814	0.135138	289.5	229.504	2.68105	0.0757549	838.667	300.422	1.92616	0.0302348	522.667	268.211	A6	9
M300005081	Ptprc	P06800	0.882705	0.197711	134.333	151.166	1.02915	0.844383	187.5	184.242	1.04029	0.912849	108	88.0615	1.92558	0.0419794	222	111.682	A9	6
M200009325	-	undefined	0.922576	0.0871219	693	749.995	1.11935	0.0308662	839	753.812	1.87097	0.06064	953	512.225	1.92183	0.0016183	827.333	430.123	A7	16
M300007807	Nrg1	Q15491	1.08619	0.659962	59	53.0358	1.26402	0.108316	88.5	72.5646	1.68707	0.0164434	112.667	65.6512	1.92095	0.0215433	109.333	58.7254	A7	6
M300017319	Parp14	Q2EMV9	1.17389	0.331861	124.333	106.074	0.950336	0.587068	185	195.26	1.27027	0.171514	297.333	230.93	1.92072	0.000701483	299.667	155.774	A9	13
M200002521	Sult2B1	O35400	1.05025	0.58127	23.6667	22.4676	1.5711	0.0373082	50.75	33.4074	3.22669	0.280235	96.3333	33.9732	1.9201	0.0455299	45.6667	24.0097	A6	5
M200001722	Kit	P05532	0.939628	0.446637	354.667	376.554	1.08494	0.502906	501.5	483.57	1.70409	0.0859034	607.667	357.144	1.91691	0.00471075	702.667	365.066	A7	6
M200015308	Ttf2	Q9UNY4	1.1805	0.218906	1288.33	1098.26	1.21374	0.0231147	1433.25	1193.12	1.22416	0.537135	1036.33	698.43	1.91489	0.0297736	1728.67	886.601	A10	13
M300009494	Fras1	Q80T14	1.18901	0.0976244	355	295.967	1.19349	0.126495	524.75	453.571	1.42349	0.055498	461.667	318.588	1.9142	0.0132478	438	231.432	A9	11
M200006162	Pls3	Q99K51	0.900358	0.307097	2233	2447.68	1.25689	0.0507378	2325.75	1869.31	2.33418	0.00582572	4549.67	2015.39	1.91373	0.000120589	3223.67	1685.04	A6	7
M300015065	-	undefined	1.09718	0.0690126	2437.67	2216.97	1.38376	0.000480848	3674.5	2669.08	1.32674	0.0501889	3066	2301.8	1.9132	0.00861932	3784.33	1992.59	undefined	16
M300004447	Taf5	Q8C092	1.13169	0.145071	519	462.949	1.33866	0.00417259	983	740.613	1.29075	0.0287453	485.333	372.29	1.91246	0.0194654	703.667	369.234	undefined	13
M300002207	Rtn4	Q9NQC3	1.01768	0.354637	4885.67	4801.64	1.12977	0.0328767	5282.75	4623.24	2.14525	0.0273135	8226	4237.36	1.9123	0.00227816	7111.33	3727.1	A6	11
M200013071	Cttn	Q60598	1.05199	0.41154	1496.67	1415.05	1.32975	0.0153687	1928.25	1467.76	1.99557	0.0154871	3610.67	1825.79	1.91192	0.00186603	2570	1343.69	A7	7
M300010905	Icam1	P13597	0.996295	0.893261	682.667	684.937	1.15696	0.181073	1190.25	1037.51	2.03951	0.0283592	2144	1082.78	1.91169	0.0462651	1518.33	791.98	A7	6
M200003051	Fblim1	Q71FD7	1.12162	0.0446768	722	645.016	1.32658	0.0294823	853.25	645.197	2.52672	0.12699	1165	347.446	1.91118	0.0259785	582.333	300.568	A6	7
M300008814	Fndc1	Q4ZHG4	1.07352	0.591655	44	40.7688	1.4082	0.0152749	93.5	67.6926	2.39556	0.130978	204.333	72.8674	1.91009	0.00316151	66.3333	34.7566	A6	16
M200002739	Sgce	O70258	1.04114	0.595168	853.333	818.317	1.2374	0.0786277	1030.25	832.17	2.07358	0.0272393	1122	561.876	1.90969	0.00809771	999.667	520.898	A6	11
M200006747	1600029D21Rik	undefined	1.30624	0.0134834	1581	1209.94	1.2647	0.141154	4170	3543.41	2.98856	0.0231177	4759.33	1700.99	1.90905	0.00448208	5509.67	2882.96	undefined	16
M300010684	Zfp39	Q02525	0.876565	0.0900174	179.333	204.325	0.985433	0.829715	202.75	207.917	1.92393	0.056157	357.667	191.282	1.90744	0.0408353	286.333	151.671	A7	13
M300011968	Gpr126	Q6F3F9	1.07531	0.228503	529	494.66	1.19059	6.51272e-05	740.25	621.167	1.42852	0.125389	650	480.984	1.90738	0.020597	732.333	387.719	A9	6
M200016270	Scotin	Q8K4W3	1.07294	0.0611873	578.333	539.395	1.05924	0.379995	740.5	713.937	1.47818	0.10082	1585	1066.36	1.90657	0.0194406	1140.33	598.26	A9	6
M300000324	Axl	Q00993	1.09498	0.00227019	860.667	786.652	1.08903	0.0931592	945.5	879.977	1.97374	0.0313616	934.667	507.517	1.90555	0.0243777	986	507.004	A7	6
M300010039	Sbno2	Q3UE14	1.12496	0.110578	699.333	620.408	1.11768	0.0991157	1045.75	935.056	1.68333	0.115195	1161.33	717.175	1.90507	0.00568088	1058.67	555.803	A7	13
M300007034	Clec4A	Q9UMR7	1.07866	0.613101	56	50.9519	1.18679	0.145916	94	81.162	1.61376	0.0104716	67.6667	41.0175	1.90421	0.0610598	112.667	59.9236	A7	6
M200003984	Cyp8B1	O88962	1.23877	0.170451	45.3333	36.4129	1.42726	0.0437963	92	64.631	1.30552	0.0593051	33.3333	25.0418	1.90419	0.010231	45	23.7524	A10	2
M300011368	Tmem181	Q3U3W2	1.32785	0.137972	192.667	145.837	1.56873	0.000930138	252	159.319	2.33665	0.0238651	290.333	134.646	1.90122	0.0227729	153	80.7563	A6	16
M200004448	Col1A1	P11087	1.29052	0.141179	15092.7	11999.8	1.13939	0.0868627	18003.5	15962.1	2.79644	0.0644307	21360.3	8110.4	1.9012	0.0154676	17800	9233.64	A6	7
M300015655	Ctdsp2	Q8BX07	1.14711	0.190863	1590	1397.64	1.03135	0.623349	1779	1761.74	1.37424	0.0343706	2040.67	1503.88	1.90069	0.00484433	2159.67	1138.72	A9	11
M200007865	Serpinb6B	Q3TAM4	0.995447	0.849216	274.333	276.004	1.15974	0.194496	438.25	378.347	2.34129	0.0126048	922.667	395.867	1.89873	0.0174123	545.333	283.464	A6	11
M300018716	Ottmusg00000000712	Q5T0I8	0.992731	0.827165	135	135.174	1.13935	0.150698	208.75	185.712	2.2937	0.0183175	231.667	102.647	1.89771	0.0185985	224	118.791	A6	11
M200001063	B4Galnt2	Q09199	0.906467	0.764141	35.6667	36.3697	1.93953	0.00201253	88.25	44.9852	2.88606	0.151116	191	60.4323	1.89675	0.0154569	85	44.8343	A6	5
M300004623	Mbd6	Q5XJH3	1.23071	0.188144	1719	1398.87	1.17017	0.0336467	2038.75	1754.81	1.3584	0.258905	2190.67	1622.73	1.89666	0.0205914	2256.67	1186.48	A9	16
M200014169	Syt12	Q920N7	1.20381	0.129249	9789.67	8141.03	1.17438	0.0211283	10341	8762.85	1.53199	0.0543075	6498.33	4047.54	1.89607	0.0187377	11221.3	5829.36	A9	7
M200003968	Thbs4	Q9Z1T2	1.11937	0.369928	363.667	326.424	1.41795	0.00336109	480.75	338.294	2.34715	0.000558324	355.667	149.731	1.89415	0.00033053	431	227.464	A6	7
M200001306	Dtna	Q9D2N4	1.01176	0.883203	220.333	216.755	1.03634	0.639518	298	285.42	1.55041	0.0153313	378.667	246.014	1.89286	0.0186741	443.667	231.154	A7	7
M200004525	Src	P05480	1.15616	0.0496976	643.667	556.038	1.13507	0.000987358	900.25	794.098	1.66049	0.0690518	1183.33	700.452	1.89266	0.0142745	997	528.108	A7	6
M300003666	-	undefined	1.26843	0.124983	803.667	643.113	1.17876	0.185275	1069.75	932.412	1.02179	0.949034	481	379.612	1.89191	0.0222302	1306.67	669.472	A10	16
M300011369	Snrk	Q8VDU5	1.2308	0.20707	1155.67	961.502	1.25928	0.0267803	1891.75	1487.89	0.873802	0.222337	985	1084.66	1.89156	0.00526994	2131	1121.3	A10	6
M300020772	-	undefined	0.983105	0.517815	7936	8096.43	1.1897	6.02285e-05	8476.75	7125.54	1.9249	0.0820402	15827	7503.76	1.89116	0.00397072	6828.33	3626.91	A7	16
M200002614	Dkk1	O54908	1.13677	0.0543585	645.333	568.736	1.23192	0.120972	1156	972.547	1.92558	0.017025	1197.33	595.023	1.89091	0.00110121	1804.33	950.263	A7	6
M300000112	Serpinf1	P97298	1.1201	0.19202	405.667	361.212	1.20491	0.0088175	526.5	433.75	2.67344	0.0160054	794	295.176	1.88958	0.0715761	553.333	298.677	A6	11
M200002669	Sema4B	Q62179	1.00097	0.794676	365.667	365.299	1.12147	0.243849	559	506.876	1.52833	0.223532	331	204.053	1.88957	0.000947222	715.333	378.017	A7	6
M300013272	-	undefined	1.19028	0.143569	563	468.472	1.30568	0.00601024	1095.5	831.589	1.39541	0.235899	568	345.224	1.88915	0.0273774	1561	832.193	A9	16
M300007738	Col4A1	P02463	1.34809	0.281592	12796	10237.6	0.968251	0.691507	13724.8	14511.7	1.21412	0.215354	12166.3	10059.4	1.88799	0.0155201	13485	7132.44	A10	7
M300011962	F13A1	Q8BH61	1.03489	0.518486	779	752.805	1.03646	0.673323	1011.75	994.179	2.96357	0.0628874	842.333	332.808	1.88783	0.0119262	1027	539.729	A6	11
M300003275	2600005O03Rik	Q4FZL5	0.994306	0.898937	164.667	165.468	1.58795	0.0297954	219.5	136.492	2.78379	0.0655269	301.667	96.8107	1.88724	0.00896838	78.6667	41.4593	A6	9
M200001741	Hoxd3	P09027	1.09756	0.359011	354.667	318.921	1.39646	0.0179852	577.25	423.032	1.71798	0.0897025	484	293.039	1.8864	0.00981221	453.333	236.908	A7	11
M300019259	Zbtb9	Q8CDC7	1.1087	0.189025	3403.33	3096.99	1.08295	0.0872944	3518	3280.32	1.53856	0.0316583	3621	2345.39	1.8837	0.0211784	3032.33	1603.6	A9	11
M300012223	Atp8B1	Q923U1	1.29574	0.105065	2694	2111.71	1.1557	0.0827438	4154.25	3640.97	1.31241	0.30459	2347	1496.98	1.88143	0.0223559	4571.33	2367.31	A9	5
M300018703	Blr1	Q04683	1.11479	0.403621	457.333	408.637	1.37429	0.0273156	436.5	316.243	1.36031	0.316663	325	178.331	1.87957	0.00481664	560.667	297.27	undefined	6
M300003574	App	P12023	1.14241	0.18608	2858	2530.54	1.00562	0.874558	3665.75	3690.94	1.34414	0.0909438	4358	3249.16	1.87909	0.00906276	4263	2274.97	A9	6
M300011423	Prkce	P16054	0.94491	0.0520797	1075	1136.04	1.14186	0.25815	1357.5	1159.82	1.74586	0.0338625	2198	1223.1	1.87847	0.078204	2678.67	1416.98	A7	5
M200000397	Inha	Q04997	1.10412	0.333159	168	149.614	1.03144	0.546032	196.5	188.284	1.68704	0.210892	1390.67	787.677	1.87805	0.00417731	163.333	86.8449	A7	6
M200009711	Lcp1	Q61233	1.05175	0.601319	251.333	240.243	1.35189	0.0146624	342.5	250.409	2.30499	0.0207246	740	315.31	1.87797	0.0473643	487	253.634	A6	7
M300021885	Msrb3	Q8BU85	1.0441	0.744001	236	220.1	1.41052	0.00541378	419	301.611	2.1669	0.00149209	508.333	236.985	1.87731	0.0023151	306	162.182	A6	11
M200005820	Diaph3	Q9NSV4	1.0745	0.435553	911.667	842.572	1.2637	0.00992095	1507.5	1209.07	1.73081	0.0256919	1255.33	723.721	1.87639	0.00488231	1634.33	867.998	A7	7
M300011464	Tubb2A	Q7TMM9	1.16136	0.0793501	2505	2143	1.52221	0.0293056	3493.25	2371.11	2.13245	0.026898	3871.33	1926.92	1.87588	0.022487	3538.33	1883.11	A6	7
M200001176	Dnajb3	O35723	1.01639	0.669126	448.667	441.141	1.22408	0.059204	733.75	586.164	2.19764	0.0440987	1099.67	499.55	1.87481	0.0196555	762	402.074	A6	11
M300007741	Col4A1	P02462	1.21891	0.298733	2826.33	2414.04	1.02797	0.723558	3822.5	3842.45	1.29052	0.169533	2540	1966.37	1.87418	0.00997173	3266.33	1748.69	A9	7
M300000789	Fbln1	Q08879	1.06626	0.173528	426.667	396.611	1.29162	0.0193022	457.5	356.344	1.98968	0.0277961	471.667	250.627	1.87412	0.0169053	240.333	126.305	A7	7
M300001445	Prune	Q5SZF2	1.03857	0.514993	2842	2745.99	1.26669	0.00150669	4572.75	3619.13	1.16885	0.0286413	1710.67	1431.93	1.87338	0.00370042	4854.33	2590.64	undefined	4
M200012670	Csrp1	P97315	1.09599	0.175403	1479.67	1329.88	1.47968	0.000688774	2051.75	1396.71	2.64251	0.0294002	6272.33	2262.08	1.87246	0.00489437	1611	859.256	A6	7
M200001433	Nfkbiz	Q3UW99	1.006	0.915426	297.333	294.788	1.17207	0.0960336	479.75	400.873	2.02202	0.0168493	973	485.22	1.87221	0.0822292	757	402.668	A6	3
M300008532	Myh10	Q61879	1.27243	0.209154	412	335.289	1.32591	0.00616906	657.25	505.518	1.76786	0.0989495	809.333	421.357	1.87132	0.00444694	329	174.653	A7	7
M200007082	2210010L05Rik	Q8R3Z1	1.05602	0.320125	176.667	167.583	1.15679	0.148134	281.5	249.087	1.74246	0.0686835	570	316.346	1.87036	0.00470074	306.667	163.391	A7	16
M300006379	Acot7	Q91V12	1.21649	0.120526	1544.67	1285.6	1.15841	0.0319962	2106.75	1833.99	1.23818	0.41842	1199	840.797	1.87027	0.0166469	2426	1262.44	A9	12
M200016068	Esrrg	P62509	1.1956	0.129732	737.667	621.153	1.14525	0.181963	1121.25	995.218	1.10994	0.700339	704	589.387	1.86943	0.0299334	1274.67	667.345	A9	6
M200001025	Cd53	Q61451	0.908628	0.267054	93	101.68	1.09658	0.225304	105	94.7845	2.19841	0.0446757	351	154.037	1.8691	0.0295541	197.667	106.23	A6	6
M300009537	C17Orf53	undefined	1.01685	0.860008	117	113.353	1.81465	0.0223019	441.75	239.535	2.0967	0.0897111	257.333	116.629	1.86792	0.0347204	402	210.805	undefined	16
M200002079	Mmp3	P28862	1.07529	0.642645	49	44.4693	0.956474	0.330488	69.75	71.7663	1.31482	0.182716	71	54.2208	1.867	0.026782	88.3333	47.6916	A9	7
M300000507	B230120H23Rik	Q8BUD3	1.04463	0.757104	264.333	263.863	1.1074	0.00323972	401.75	364.16	1.57395	0.119842	429.333	258.821	1.86686	0.0106058	289	155.862	A7	11
M200003832	Aqp2	P56402	1.44018	0.000276	3132.67	2174.98	2.00194	0.0270281	8098.5	3792.56	1.72876	0.368877	7045	4389.6	1.8663	0.0459911	7333.33	3786.59	undefined	9
M300007551	Cttn	Q60598	1.08401	0.281318	1296.67	1192.32	1.20113	0.0214827	1864.5	1575.48	1.72889	0.0487531	2211.33	1293.44	1.86605	0.0020358	2100	1127.13	A7	7
M300020150	6030446N20Rik	Q3UME2	1.12503	0.232108	1681	1499.92	1.15198	0.0809029	2037.5	1763.42	1.3998	0.160451	1313.33	834.062	1.86552	0.0259174	2102	1105.22	A9	9
M200003555	Bik	O70337	0.937281	0.195237	566.667	607.11	1.05157	0.102645	690.5	658.178	1.30214	0.372385	524	370.588	1.86455	0.00383593	651.667	349.753	A9	11
M300009144	Tmem16G	Q14AT5	1.27094	0.0651542	1491.33	1187.26	1.19255	0.00815725	1607.75	1363.25	1.28151	0.265903	1285.67	928.233	1.86452	0.0212147	2053.33	1080.1	A9	16
M300021172	-	undefined	1.10618	0.133679	4575.33	4109.34	1.37835	0.00236916	7193.5	5248.31	1.29175	0.0524393	4733	3647.94	1.86427	0.00457412	6673.33	3559.51	undefined	16
M200001672	Klf10	O89091	1.04753	0.796479	1231.33	1184.7	1.08177	0.394861	1060.5	1006.22	1.6568	0.00768848	1378.33	848.6	1.86385	0.10744	1159.67	631.298	A7	13
M300016384	Olfr39	Q8VG88	1.1118	0.281905	55	49.8633	1.36949	0.0250902	137	103.915	1.28937	0.432863	85.6667	59.1403	1.86281	0.00538853	131	69.9221	undefined	6
M300010033	Muc4	Q8JZM8	1.17457	0.0915238	54.6667	46.195	1.24408	0.0292054	91	73.229	1.63394	0.0194265	119	72.5128	1.86173	0.0223365	96.3333	53.533	A7	6
M300015291	9230112E08Rik	Q8CC67	1.59971	0.0689076	5239.33	3217.05	1.55593	0.00800852	10284.2	6400.64	2.16352	0.00616759	28988	13232	1.86133	0.00220004	28066.3	14955.5	A6	16
M300000387	Dvl3	Q61062	1.24901	0.111903	2755.33	2207.51	1.24704	0.0148105	3876	3142.03	0.984437	0.913037	2057	1952.44	1.86066	0.00242712	4141.33	2224.16	A10	6
M300017906	Olfr514	Q8VFZ6	0.963942	0.153778	1546	1604.2	1.08224	0.106943	2005	1874.11	1.94976	0.00086092	1378.67	702.703	1.86009	0.0162228	1618.33	876.45	A7	6
M200009314	G6Pc2	Q2M2M7	0.925346	0.0770546	349.333	375.744	1.05154	0.0123183	434	413.46	1.26887	0.338167	297.667	218.918	1.8597	0.00562638	373	201.217	A9	8
M300002575	Smoc1	Q8BLY1	0.943548	0.276378	1060	1122.01	1.04837	0.195645	1264	1213.18	1.48166	0.112789	1038.33	684.252	1.85965	0.00403666	1207.67	649.145	A7	11
M300013787	Pbxip1	Q3TWL9	1.21259	0.0185098	2848.67	2359.62	1.07723	0.40323	3754	3509.27	1.32175	0.311445	2909.33	2123.69	1.85855	0.0118445	5489.33	2941.18	A9	13
M300019524	-	undefined	1.1727	0.103043	691	579.73	1.36023	0.0821107	747.75	567.731	1.67739	0.0570705	1287.33	785.601	1.85815	0.00327577	937.333	499.619	A7	16
M300021615	Eg385499	undefined	1.11311	0.307876	73.6667	67.6001	1.02009	0.619596	129.75	127.866	1.04073	0.839919	79.6667	63.0097	1.85761	4.11451e-05	131.667	70.8853	A9	7
M300010797	Slc24A3	Q99PD7	1.22534	0.225133	1382.67	1137.48	1.13148	0.0184487	1770.25	1570.21	1.30265	0.220425	1271.33	894.527	1.85694	0.0278343	2470.33	1300.94	A9	9
M300004920	4930521A18Rik	undefined	1.08449	0.435869	665.333	621.604	1.23125	0.0172341	1107	883.922	1.74229	0.0250796	668.667	366.048	1.85692	0.0292708	989.333	528.028	A7	16
M200008495	Rrp1B	Q6ZQH4	1.10528	0.554911	189.667	167.982	1.41911	0.036598	294.5	214.478	1.83967	0.00061828	357.333	195.538	1.85665	0.0107807	246	132.609	A7	11
M300003594	Dopey2	Q6PJQ7	1.0161	0.859569	278.667	274.166	1.23981	0.142035	385.5	320.206	1.6773	0.0607344	453	273.165	1.85634	0.00131111	515.667	276.689	A7	10
M300015777	-	undefined	1.40785	0.0354979	712.667	504.514	1.1057	0.256748	764.5	696.722	1.08296	0.615772	415.333	387.471	1.85507	0.0107468	849.333	457.025	A10	16
M200001853	Neurod1	Q60867	1.32552	0.130272	1465.67	1125.06	1.12733	0.101005	2106.5	1911.92	1.32079	0.239272	778.333	508.496	1.85399	0.0178285	2439	1289.21	A9	13
M300007743	Col4A2	P08122	1.20144	0.299364	1609.33	1411.42	1.02212	0.748015	2317.5	2347.72	1.40406	0.0445647	3604.67	2615.03	1.85255	0.0100556	1859.33	1004.9	A9	16
M300022128	Spna1	Q3UQ30	1.23539	0.0416616	1470.33	1189.42	1.1231	0.00690686	2175	1950.49	1.27796	0.39061	1128	771.91	1.85238	0.0415496	2297.33	1213.14	A9	7
M300005512	Fbn1	Q61554	1.05133	0.67353	513	504.595	1.00368	0.958818	788.25	809.423	1.1974	0.546388	455.667	407.424	1.85226	0.0274638	535	282.931	A9	6
M200000705	Ctps	P70698	0.990965	0.870922	313.667	315.356	1.51503	0.0073067	697.25	476.795	2.41384	0.00689569	1254.67	503.159	1.85209	0.00248609	573	307.477	A6	11
M200008265	Trib1	Q8K4K4	0.965182	0.528407	70	72.5965	1.27733	0.0218935	122.75	97.1451	1.66737	0.104077	307.333	176.799	1.8517	0.00827378	151.667	82.2904	A7	11
M300001376	Cnksr3	Q8K2K0	1.0779	0.397145	436.667	393.572	1.4299	0.0413672	567	416.733	2.22639	0.0215181	876	419.31	1.85163	0.00738153	779.333	423.316	A6	11
M300013436	Agrn	O08860	1.18402	0.000825609	4082	3446.64	1.13241	0.0678606	4727	4246.7	1.67502	0.0270845	4193.67	2566.54	1.85161	0.00756777	4758.33	2560.07	A7	6
M300016769	-	undefined	1.13186	0.239815	364	319.785	1.15915	0.00101033	404	348.854	1.82323	0.0234984	516.667	287.204	1.84983	0.00685058	334.333	181.335	A7	16
M300011936	Rreb1	Q92766	1.24982	0.0388764	1553	1241.77	1.09956	0.121613	1497	1359.35	1.36264	0.327625	1273	769.168	1.84944	0.0241562	2350	1243.29	A9	13
M300004680	Zfp711	Q8BYM9	0.882857	0.0143455	159.667	181.377	1.23849	0.0449801	232.75	187.481	1.55749	0.000669394	282	180.645	1.84801	0.00377174	186.667	100.941	undefined	13
M300015152	-	undefined	1.21356	0.186326	3687	3078.97	1.15547	0.0604916	5408.75	4710.08	1.26975	0.449358	2584.33	1657.86	1.84776	0.03089	5064.67	2708.98	A9	16
M200007680	Mfsd3	Q5U419	0.938479	0.150614	1134.33	1214.14	1.07443	0.0149839	1195.25	1113.41	1.62008	0.0301242	925	550.328	1.84751	0.00785417	1279.67	693.608	A7	9
M200012034	Tubb6	Q922F4	1.13528	0.0860224	731	643.912	1.699	0.00517391	727.5	421.05	3.45728	0.0472044	1849.67	499.098	1.84725	0.0662475	617.333	332.828	A6	7
M300005443	-	undefined	1.08221	0.392127	96.3333	88.2059	1.25004	0.00485477	208.75	168.514	1.08014	0.733157	53.6667	47.0082	1.84595	0.00136415	172.333	93.8507	A10	16
M300014811	-	undefined	1.20486	0.315532	3928.67	3148.41	1.3632	0.0107184	5876.75	4259.69	1.97954	0.0151051	23346	11309.3	1.84548	0.000268315	16948	9162.78	A6	16
M200002370	Irf5	P56477	1.11719	0.0920541	68	60.7592	1.20465	0.0571643	90.5	74.8645	1.60707	0.0724706	223	137.704	1.84542	0.0192949	125.333	66.9687	A7	13
M300016651	Myh10	Q61879	1.12841	0.243779	3552	3180.69	1.28173	0.0270112	4739.5	3627.63	1.98656	0.0970217	6166.33	3175.5	1.84518	0.0218195	2995	1677.91	A6	7
M300014657	-	undefined	1.01243	0.606682	1160	1146.05	1.14648	0.0692881	1609.25	1410.03	1.35725	0.0394311	1504	1090.43	1.84514	0.00756421	1704	925.087	A9	16
M200009218	Kctd10	Q922M3	1.04965	0.597996	688.667	653.973	1.41455	0.00613872	912.5	648.741	2.10382	0.0485393	2037.33	1015.43	1.8445	0.0192578	897	477.7	A6	9
M300015346	Dsc1	P55849	1.01264	0.805148	29.3333	28.6611	1.23518	0.202242	53.75	46.6891	2.2672	0.0245419	72	31.6895	1.84438	0.0121938	65	35.2052	A6	11
M200003330	Gstm2	P15626	1.18723	0.0129234	1242.33	1048.71	1.3911	0.0428732	2085	1531.73	2.22993	0.0696467	4856	2119.17	1.844	0.0226497	3810.67	2020.37	A6	15
M300000791	Fbln1	P23142	1.10698	0.0266138	1031.67	934.109	1.22653	0.155283	1059.5	874.685	1.4682	0.254379	538.333	358.309	1.84306	0.0319002	479.333	249.463	undefined	7
M300009722	-	undefined	0.991208	0.584745	1004	1014.49	1.32248	0.0104419	1703.75	1279.26	1.58001	0.168176	1242.67	690.276	1.84296	0.00322339	1605.33	865.647	undefined	16
M200003056	1500015O10Rik	Q9D2U7	1.2083	0.0943584	290.333	240.46	1.72546	0.0440941	468.75	281.932	2.84009	0.141946	790	256.78	1.84238	0.0201674	405.333	218.217	A6	16
M300001787	Nlgn2	Q69ZK9	1.16704	0.160945	295	254.655	1.08356	0.0109597	404.75	375.415	1.84846	0.0222951	371.667	199.787	1.84175	0.0127365	317.667	173.232	A7	6
M200004158	Rod1	Q8BHD7	0.953944	0.671013	1599.67	1682.18	1.13089	0.326118	2534.75	2244.58	2.10862	0.000745413	3116	1471.21	1.84157	0.0239757	1776.33	956.676	A6	11
M200003616	Nrm	Q8VC65	1.02763	0.486463	225.333	218.636	1.28719	0.0102913	295.5	229.535	2.00273	0.129522	315	156.083	1.84099	0.029856	196	107.439	A7	16
M300000958	Scrn3	Q3TMH2	1.09919	0.359646	512	468.398	1.32639	0.0220766	962	726.162	0.733675	0.27245	403.667	491.12	1.84088	0.0137268	941	509.649	A10	11
M300010846	Acaca	Q13085	1.06827	0.154741	868.333	813.226	1.25072	0.00972508	1431	1129.23	1.49332	0.0376545	1047	675.326	1.84055	0.0138539	1447.33	783.953	undefined	11
M200005335	Hp	Q61646	0.99385	0.777228	498.667	502.645	0.98072	0.820454	791.5	787.525	2.64844	0.0207237	1511.33	549.18	1.84046	0.0726326	1166	607.839	A6	11
M300018319	S100A11 (Includes Eg:6282)	undefined	1.05142	0.56547	5049	4776.29	1.31341	0.0118262	7126	5412.36	3.13309	0.0615216	23192	6730.45	1.84036	0.0161389	11005	5895.02	A6	11
M200001892	Krt4	P07744	1.02663	0.711467	189.667	184.155	1.26383	0.00377754	155.5	122.786	1.74769	0.1103	132.667	82.6137	1.84033	0.000723735	109.667	59.5506	A7	7
M200003364	Smad1	P70340	1.09847	0.123281	769	696.93	1.21698	0.0381273	792	643.03	2.07642	0.0403097	1814.67	828.084	1.83992	0.00811106	962.667	523.729	A6	13
M300002209	Rtn4	Q9NQC3	1.08192	0.405863	203.333	190.678	0.936272	0.127877	247	264.7	1.28377	0.00331121	280	216.486	1.83983	0.0140941	174.667	94.557	A9	11
M300020782	Bex1	Q9R224	1.09943	0.287607	650	589.143	1.58863	0.0310945	1041.5	674.529	3.27352	0.0541503	1743.67	491.523	1.83832	0.0584029	838	439.717	A6	11
M300005343	-	undefined	1.30175	0.166545	13776.3	10846	1.13939	0.0582562	15244.8	13399.1	1.57246	0.00832769	7688	5038.93	1.83563	0.03382	15677.3	8551.11	A7	16
M200010124	3100002H09Rik	undefined	1.22874	0.213431	855.667	697.99	1.26164	0.0799416	1099.75	841.84	1.43994	0.419172	739	301.924	1.83559	0.025578	1283.33	683.866	A9	16
M300003534	-	undefined	1.12685	0.113161	126.667	113.872	1.6325	0.0136795	356	216.172	1.67584	0.151028	206.667	110.327	1.83555	0.0255682	336.667	182.718	undefined	16
M200001169	Ptn	P63089	0.969283	0.152073	2474	2558.59	1.19007	0.041791	1575.5	1305.71	1.73114	0.089672	1155	660.087	1.83411	0.00593993	840	457.862	A7	1
M200001346	Epb4.1L4A	Q3USC8	1.03869	0.558346	140	135.536	1.36071	0.124477	215.25	164.196	1.67255	0.038893	334.667	203.369	1.83347	0.0242086	253.333	136.36	A7	7
M300002557	Serpina3N	Q91WP6	1.12072	0.0173306	379.333	338.301	1.1206	0.261123	546.5	492.973	1.51298	0.0110146	468	303.428	1.83324	0.015703	780.333	422.528	A9	11
M200011951	Slc38A4	Q8R1S9	1.29858	0.0300345	357.333	272.979	1.63725	0.0516676	626.75	402.225	2.29921	0.0271947	398.667	181.092	1.83319	0.000375657	333	181.799	A6	9
M300000213	Stk38L	Q7TSE6	1.12078	0.522965	621	554.723	1.35647	0.0160412	940.5	692.743	0.976249	0.812029	467	466.123	1.83273	0.00676571	1143.67	622.299	A10	6
M300001585	C1Qtnf1	Q9BXJ1	0.919888	0.154	174	188.521	1.04697	0.456613	261.5	252.668	1.5882	0.0492111	441	286.684	1.83245	0.0128424	359	195.697	A7	11
M300005848	Tpm3	P21107	1.12785	0.171574	7464.33	6649.84	1.23774	0.00572084	8426.75	6827.57	1.93836	0.00732626	7377.67	3946.34	1.83097	0.0102159	8606.33	4658.98	A6	7
M300007328	Sytl2	Q99N50	0.907153	0.0337392	413.667	455.473	1.15539	0.0117477	610.25	523.173	1.98136	0.0101566	1024	525.774	1.82934	0.0275614	635	343.524	A7	7
M300004109	Aqp4	P55088	1.48246	0.0400227	972.667	649.372	2.45467	0.00995135	2047	823.965	1.611	0.151129	2065.33	1229.25	1.82722	0.00774703	1349.67	736.28	undefined	9
M300012346	Htatip2	Q9Z2G9	1.24205	0.17052	1779	1471.04	1.03565	0.735392	2495	2466.92	1.31923	0.0881576	1410.67	1036.71	1.82705	0.0237816	2122	1135.39	A9	11
M200015145	Mxra7	Q9CZH7	1.04874	0.733659	123	116.449	1.37797	0.0211124	201.5	145.344	3.32466	0.0423336	733.667	207.31	1.82636	0.0065861	232	125.884	A6	16
M200001645	Ptprs	Q3TEC3	1.11128	0.0392516	1343.33	1209.59	1.20253	0.0186308	1695.25	1428.44	2.25732	0.0421622	1927.33	918.594	1.82633	0.00182674	1136.33	621.047	A6	6
M300005697	Zfp64	Q99KE8	1.19387	0.167644	1501.67	1272.8	1.10279	0.0365743	1703.75	1550.83	1.38842	0.0425177	1223.67	866.938	1.82605	0.024274	2231.67	1193.87	A9	13
M200007314	Atp8A1	P70704	1.02507	0.697608	70.6667	70.1483	1.16491	0.0476747	139.5	122.354	1.45491	0.2687	216.667	135.116	1.82599	0.0156068	106	59.1772	undefined	9
M300007698	Avpr2	O88721	1.21594	0.253584	144.667	118.181	2.47359	0.00827704	325.25	137.775	2.87908	0.0905523	1099	349.312	1.82565	0.0146411	400.667	219.052	A8	6
M300014982	-	undefined	1.06912	0.338041	3936.67	3655.84	1.30415	0.0119191	5620.75	4349.33	2.9892	0.0802659	17260.3	5156.93	1.82423	0.00526732	7704	4192.94	A6	16
M200010597	1700028N14Rik	Q9D9U5	1.12761	0.325335	100.667	89.4899	1.20022	0.0248097	175	142.571	1.26199	0.0216552	141.333	112.963	1.82386	0.00727502	216.333	119.444	A9	16
M200002056	Frk	Q922K9	1.00317	0.942518	587	584.61	1.1735	0.0560893	816.5	698.027	2.0142	0.0102919	1139.33	567.256	1.82361	0.00283285	1031	564.453	A6	6
M300006820	-	undefined	1.3386	0.100135	3037	2313.72	1.12114	0.088227	3734.25	3382.65	1.12666	0.6312	1688	1278.27	1.82331	0.0227505	4070	2224.57	A10	16
M300010529	-	undefined	1.32013	0.406172	12605	10647.4	0.924929	0.380901	14155.5	15620.8	1.09293	0.241125	4924.67	4574.53	1.82325	0.00930751	14402.7	7862.52	A10	16
M200013998	Ogg1	O08760	1.20525	0.156981	1861.67	1542.57	1.22419	0.0110526	3153.5	2607.69	1.14046	0.0994435	1189.33	994.769	1.82247	0.00119782	2949	1621.19	A10	13
M200002655	Pbsn	O08976	1.15788	0.0434042	49.6667	42.8095	1.23845	0.125092	61.75	52.0765	0.858389	0.304172	42	49.0393	1.8222	0.0054075	55	30.3515	A10	11
M300019544	Fat4	Q68FE0	1.45521	0.0453023	86.6667	61.7247	1.16527	0.189919	128.5	116.884	0.979226	0.700402	36	37.4709	1.82196	0.0121366	37.3333	20.7966	A10	7
M200008870	Trim16	Q99PP9	1.09734	0.110297	365.667	332.92	1.39883	0.00876237	529.5	384.244	1.86751	0.134668	537.333	244.542	1.82062	0.00546802	556	304.907	A7	11
M300004022	Slc39A6	Q8C145	1.00252	0.921292	789.667	787.134	1.28571	0.00251565	981.75	765.262	2.38796	0.0119396	1182.33	515.87	1.81833	0.00738664	852	467.599	A6	9
M300008604	-	undefined	1.16978	0.110241	607	521.934	2.29418	0.018999	1749	848.289	1.61181	0.150836	1352.67	733.013	1.81821	0.0561181	1150.67	605.201	undefined	16
M300004111	Aqp4	P55088	1.49978	0.0343019	858.333	567.52	2.72062	0.0126567	1905.25	684.702	1.68797	0.0848424	1749.33	1047.04	1.81718	0.00178451	1227	676.554	undefined	9
M200012930	Lasp1	Q61792	1.10545	0.401412	1779	1591.94	1.33775	0.0171251	3085.5	2349.28	1.96007	0.0278641	3469.33	1793.07	1.81674	0.000161908	3151.67	1734.8	A7	7
M300005149	Cep170	Q5SW79	0.93507	0.23648	258.333	276.977	0.992543	0.859323	346	347.004	1.62177	0.0507487	407.667	253.748	1.81607	0.00336995	267.333	148.536	A7	16
M300005318	-	undefined	1.23374	0.195888	34775	28479.4	1.13046	0.011665	36264.5	32054.7	1.52377	0.090451	21396	14282.8	1.81577	0.0188413	42003	22905.5	A7	16
M200000536	Edn2	P22389	0.931518	0.0962	113	120.52	1.62383	0.00161974	351.5	212.17	1.586	0.27712	175	88.0319	1.81478	0.043709	344.667	186.397	undefined	6
M200001028	Atf3	Q60765	1.27313	0.079648	89	69.3935	1.12791	0.134541	134.75	121.527	1.34663	0.225045	151.333	106.79	1.81472	0.00250931	155.667	85.6364	A9	13
M300010670	-	undefined	1.04443	0.673009	374.667	356.159	1.17353	0.209769	469.75	380.997	1.95353	0.0462544	415.667	209.945	1.81218	0.0547969	223.333	121.828	A6	16
M200004826	Il13Ra1	O09030	0.904111	0.21229	914.667	1022.21	1.21588	0.0867613	1301.25	1075.05	1.91308	0.0064565	2409	1237.21	1.81153	0.00581361	1648.33	913.988	A7	1
M200002978	Ehf	O70273	0.95001	0.526763	903	947.833	1.12297	0.010585	1045.25	933.691	1.72353	0.000144832	1349.67	783.118	1.81139	0.00606807	1316.67	726.917	A7	6
M200000454	Pmp22	P16646	0.942975	0.505541	664	691.77	1.3827	0.0145118	854.25	603.203	2.30147	0.0118455	1703.67	759.59	1.81131	0.0175557	949	518.054	A6	7
M200004027	Rgs5	O08850	0.869789	0.110775	2796	3227.84	0.878535	0.0424198	3940.5	4454.57	1.35598	0.0977381	2191.67	1622	1.81072	0.0155938	3240.33	1785.63	A9	6
M200012969	Prkab1	Q9R078	0.986455	0.791577	526	530.724	1.04941	0.394957	648.25	624.92	1.39717	0.0260466	878	641.336	1.81043	0.0185332	909.667	497.451	A9	11
M300005030	Col6A3	O88494	1.27554	0.245264	4636.33	3793.93	0.893433	0.310915	5892.75	6748.52	0.972496	0.862392	1832	1669.31	1.81017	0.018185	5258.67	2909.74	A10	6
M300000315	Tiam1	Q60610	1.16142	0.130194	504.667	435.006	1.33438	0.00689839	687.25	524.05	1.62224	0.075916	555.667	363.401	1.80855	0.00887696	629.667	344.911	A7	6
M300017693	Cyb5D2	Q0VGS6	1.13633	0.0538414	1779	1568.22	1.13131	0.0516744	2750.75	2436.02	1.24595	0.253185	1901	1385.04	1.80825	0.0198956	3409.67	1862.37	A9	16
M300002790	Cxcl14	Q9WUQ5	1.08203	0.104308	829.333	763.065	0.870282	0.0767763	1007.25	1188.69	1.28175	0.341785	1268.33	933.917	1.80822	0.00468764	1432.33	795.248	A9	1
M200015455	Txnip	Q8BG60	1.00836	0.914496	4047	3974.72	1.02043	0.607519	4220.75	4129.9	1.5119	0.135725	11108.7	7105.31	1.80679	0.00570481	6412.33	3610.4	A7	11
M200001812	Mmp11	Q02853	0.966744	0.681688	842.333	866.091	1.12253	0.0162654	1025.5	914.765	2.12544	0.00887541	1991.33	938.111	1.80649	0.00637893	1380	767.155	A6	7
M300004444	Msr1	P30204	1.29013	0.16928	7708.67	6168.96	1.02929	0.58245	7950.5	7826.26	1.30376	0.107029	3920.33	3034.71	1.80647	0.0462017	10286	5660.09	A9	1
M200013885	Slfn2	Q9Z0I6	1.05526	0.588114	209.333	197.129	1.12904	0.453064	300.25	271.415	1.71792	0.0490734	488.333	298.763	1.80646	0.000240229	538.667	297.893	A7	4
M200007121	Tmem45B	Q8VCZ2	1.16224	0.0108943	732.667	630.953	1.29997	0.023228	1021	790.575	1.94613	0.0344602	1442.67	770.319	1.8056	0.00354219	1376	760.069	A6	16
M200011697	Golph2	Q91XA2	0.986289	0.863612	728.333	683.06	0.704148	0.416936	1078	1528.07	2.22928	0.000225731	547.667	244.915	1.80498	0.506599	903.333	574.936	A7	16
M300001882	Lama2	Q60675	1.22008	0.315426	324.333	282.841	1.0341	0.688571	522	527.037	1.27097	0.19696	241.333	201.446	1.80491	0.0212813	285	158.147	A9	6
M200012063	Rasl11B	Q9D0S0	0.96831	0.735498	291.667	307.25	1.2139	0.156721	392.25	326.214	2.16953	0.0947992	1160	515.976	1.80385	0.0206046	370	202.611	A6	6
M200015286	Cenpo	Q8K015	0.953534	0.630812	125.333	130.312	1.20683	0.00643651	175	145.268	1.54583	0.0399162	187.667	118.179	1.80382	0.012372	147	82.2662	A7	16
M200008133	Serping1	P97290	1.09351	0.301864	2680	2435.68	1.1897	0.0604343	3688.75	3077.93	1.84019	0.0559394	6708.33	3687.11	1.80376	0.0282896	6359.33	3495.17	A7	12
M200003738	C3	P01027	1.00653	0.871363	453	448.405	0.925499	0.21443	726.75	773.345	3.63234	0.0195975	1359.67	377.259	1.80328	0.0379706	1378.33	758.454	undefined	1
M300003268	Syngr1	O55100	1.02343	0.58594	1583.33	1551.33	1.22158	0.00101746	1849.75	1515.18	1.43657	0.0198465	1509.67	1063.34	1.80323	0.0134948	2524	1388.03	undefined	7
M200004264	Armc10	Q9CUN3	0.986084	0.532976	455.333	461.275	1.14616	0.0611607	503.25	434.591	1.61159	0.0213745	872.667	535.773	1.80221	0.00797899	491	272.003	A7	3
M300003575	Adamts1	P97857	0.937391	0.17222	808	860.823	1.00199	0.955927	1128	1126.42	1.64101	0.00631337	1399.33	866.199	1.80097	0.0494258	796.333	440.851	A7	11
M300009187	6430527G18Rik	Q3U483	1.10565	0.408751	1438	1269.61	1.24599	0.0421444	1495	1219.41	1.89171	0.0327548	3057	1645.21	1.80094	0.00503364	1918.33	1052.92	A7	16
M200000136	Plk2	P53351	0.938933	0.317895	1036.33	1105.02	1.11568	0.152659	1212.5	1065.94	1.60269	0.0343768	1800.33	1162.83	1.80079	0.0489343	897.667	509.602	A7	6
M300007358	Doc2A	Q7TNF0	1.05823	0.403907	803.333	764.763	1.15975	0.158689	1612.5	1371.76	1.97569	0.018009	1231.67	618.9	1.80064	0.0378814	1366	744.549	A6	5
M300010610	Trpv5	P69744	0.825835	0.0378534	515	623.462	0.985933	0.853773	655	649.517	1.91371	0.00297765	1195.67	625.125	1.79975	0.0108036	1648.33	915.62	A7	9
M300004348	Pacs1	Q8K212	1.17926	0.0534551	1306	1105.29	1.22751	0.0568536	1659	1370.41	1.62508	0.0985358	1219	723.995	1.79843	0.00798969	1398	775.742	A7	11
M300008200	Neo1	P97798	1.01273	0.658641	1077.67	1062.72	0.9972	0.824767	1634.5	1645.98	1.06393	0.118594	1071.33	1001.3	1.79807	0.0260141	2157.33	1184.55	A9	6
M300005539	Map1A	P78559	1.18897	0.375694	4237.67	3690.7	0.922767	0.243247	3778.25	4200.32	0.958082	0.625065	1282	1233.33	1.79704	0.00160096	3694.33	2048.46	A10	7
M300019705	Olfr722	Q8VFC8	1.52488	0.0558018	960	606.954	1.47728	0.00618095	1475.75	986.961	1.71334	0.120444	1860.33	990.513	1.79632	0.0331729	6666	3568.61	A7	6
M300015074	Tmem20	Q8BY79	1.10856	0.119091	431.333	390.104	1.54717	0.0257453	863.25	561.774	1.92066	0.0752851	1477.67	740.293	1.79562	0.0208221	1082.33	601.612	A6	9
M200002309	Capn9	Q9D805	1.1574	0.162512	396.667	347.786	1.32432	0.000241613	772	585.238	1.05435	0.539073	342.333	314.092	1.79552	0.0286959	674.333	378.614	A10	11
M300003323	Emp2	O88662	1.03365	0.711711	322.667	317.969	1.08696	0.106566	450.5	415.136	1.73374	0.065659	917.667	519.518	1.79485	0.00349999	417.333	232.005	A7	7
M300017580	Fam46B	Q96A09	1.11067	0.312749	130.333	117.678	1.32945	0.0125769	212.75	157.949	1.84438	0.0695946	378.667	197.052	1.7947	0.0153645	289	160.124	A7	16
M300019180	Olfr52	Q9Z1U7	1.2834	0.297756	249.667	190.739	1.25269	0.109432	375.75	290.068	0.659714	0.49816	110.333	105.355	1.79452	0.0390745	291	156.042	A10	6
M200008883	Gabrq	Q9JLF1	1.11964	0.204392	220	195.312	1.10837	0.236362	349.5	323.003	1.28392	0.292758	275	188.754	1.79439	0.0237825	469	265.365	A9	6
M300009326	4930534B04Rik	Q8BI30	1.02645	0.814066	78.6667	77.8681	1.2687	0.023894	134.75	103.511	1.71519	0.00765594	157	89.5641	1.79349	0.013191	81.3333	45.6459	A7	16
M200007030	Pi16	Q9ET66	1.15177	0.0959605	223	193.455	1.13867	0.211465	429.75	386.11	1.99913	0.0949347	591.667	289.391	1.79299	0.0112162	766	424.085	A6	16
M300019754	-	undefined	1.13935	0.0201102	53.3333	47.0952	1.10032	0.0894066	109.25	99.2174	1.80032	0.0359352	48	28.1433	1.7928	0.00521746	66.3333	36.9336	A7	16
M300000455	Rps6Ka1	P18653	1.07295	0.283002	625	584.362	1.24901	0.144085	851.25	702.68	1.83811	0.0344893	1001.33	556.905	1.79223	0.00693832	1171.33	649.088	A7	6
M200006258	Mxra8	Q9D9D6	1.00174	0.976206	529.667	529.879	0.954305	0.343742	668.75	701.889	1.24564	0.442197	632.333	547.195	1.79169	0.0186509	692.667	378.893	A9	16
M300011568	Olfml2B	Q3V1G4	1.10167	0.105228	225.333	203.386	1.43466	0.0142144	454	321.538	2.75863	0.00248036	458.333	168.218	1.79151	0.0230198	332	184.568	A6	6
M200013773	Bmyc	A0PJL6	1.08293	0.332297	590	545.18	1.32443	0.0477955	649.75	496.897	2.57938	0.026935	1184	479.647	1.79073	0.00134629	729.333	409.069	A6	11
M200002901	Ppl	Q9R269	1.15322	0.131582	457	400.89	1.21016	0.0789678	667.25	563.528	1.66846	0.0200152	687.333	405.066	1.78769	0.0124799	807	447.895	A7	7
M300000830	Aprt	P08030	1.18391	0.0722213	2228.67	1893.6	1.26229	0.0141261	2240	1773.7	1.23086	0.428143	2159	1674.67	1.78767	0.01688	3046	1683.08	A10	11
M200016251	Actn1	P12814	1.1186	0.288726	2033	1819.97	1.1521	0.0225221	3283.5	2885.79	2.3197	0.0399085	3744.33	1588.79	1.78737	0.0129477	2812.33	1553.49	A6	7
M300019586	Hist1H2Aa	Q8CGP4	1.07312	0.368759	125.333	117.188	1.24333	0.13341	222.75	177.26	2.16358	0.0569544	287	134.475	1.78714	0.0164337	197.667	108.18	A6	13
M200000693	Hn1	P97825	1.03273	0.257877	1292.67	1247.91	1.33676	0.0151817	1542.25	1162.26	2.66435	0.0336549	3402.67	1219.75	1.78564	0.000741431	1359.67	759.662	A6	16
M300003757	Synj2	Q9D2G5	1.1069	0.241488	123	111.407	1.15188	0.0191867	180	153.828	1.40986	0.57321	154	74.3021	1.78532	0.00758634	129.333	72.0604	A9	13
M200006565	Ltbp4	Q8K4G1	1.32476	0.04218	2077	1587.12	1.24184	0.00990331	3017.5	2440.97	1.16961	0.437407	1715	1395.66	1.78511	0.000955864	2791	1564.23	A10	6
M200015907	Ms4A6C	Q99N08	1.1119	0.225687	761.667	679.124	1.09092	0.0371777	1178	1074.96	2.09326	0.0594373	1097	542.488	1.78437	0.0146991	1432.33	806.635	A6	6
M200002640	Enam	O55196	1.03704	0.840278	27.6667	26.6808	0.976293	0.870834	42	40.3753	1.11883	0.647037	34	32.4243	1.7841	0.00617641	26	14.7875	A9	7
M300021449	Olfr1284	Q8VF29	1.2973	0.0813718	390.333	298.485	1.31578	0.000467265	651.25	497.487	1.11609	0.423908	233.667	204.182	1.78399	0.00851235	602	340.044	A10	6
M300016713	-	undefined	1.07576	0.584627	1355.33	1251.43	0.851824	0.314498	1806.75	2141.87	1.71692	0.0660477	1395	819.217	1.7829	0.012017	1393.67	746.731	A7	16
M300007745	Col4A2	P08122	1.32708	0.28791	27347.3	21542.9	0.997503	0.978174	28000	28550.1	1.11789	0.0970856	13713.7	11981.1	1.7791	0.0141479	31818.7	17874.1	A10	16
M200001199	Cnih2	O35089	1.03119	0.723393	1694.33	1686.1	0.945699	0.43971	3128.5	3345.6	1.37421	0.00228483	1639.67	1208.72	1.77904	0.00231874	4081	2298.96	A9	6
M300009024	Gucy1A3	Q9ERL9	1.13614	0.269938	1978.67	1776.82	1.0347	0.37743	2151.75	2070.9	1.49294	0.0105464	1494.33	1008.18	1.7783	0.0116259	1177.67	655.731	A7	6
M200004194	Ddit4	Q9D3F7	1.1155	0.10929	423.667	381.584	1.24373	0.104786	626.25	497.742	1.82892	0.0847723	793.667	444.068	1.77816	0.00344993	724.333	411.948	A7	3
M300005872	-	undefined	1.11315	0.154325	367.667	330.817	1.22456	0.106783	655.25	554.539	2.36028	0.00236243	381.667	166.377	1.77729	0.00358403	490.333	276.719	A6	16
M200005863	Nup210	Q9QY81	1.11233	0.185186	620	563.047	1.24186	0.000733872	959.5	775.231	1.53449	0.0683082	869.667	577.512	1.77669	0.00772957	860.333	482.119	A7	7
M300016470	Col12A1	Q60847	1.0974	0.0394219	738.667	675.679	1.60195	0.0203925	1138.75	718.067	3.70045	0.0909431	1448.33	377.306	1.77669	0.0448031	1157	651.716	A8	7
M300022127	Spna1	Q3UQ30	1.24792	0.10517	344.667	280.837	1.17591	0.0137465	378	318.179	1.35449	0.0460867	325	229.643	1.77571	0.026549	687	384.341	A9	7
M200004573	Tmem178	Q9CZ16	0.891433	0.319359	533.333	593.143	1.27803	0.0380613	1016.25	808.27	1.72683	0.0243565	1002	587.807	1.7757	0.013005	1093.67	611.616	A7	7
M300001354	Entpd2	O55026	1.10571	0.177514	219.667	197.903	1.06673	0.23026	228.25	212.372	1.40912	0.130257	426.333	308.827	1.77359	0.011224	313.333	176.011	A9	11
M300009134	-	undefined	1.25257	0.296367	32943.7	26882.9	1.00332	0.967678	29636.8	29468.5	1.13101	0.549466	12996.7	9204.07	1.77214	0.0168347	33940.3	19135.1	A10	16
M300010393	Col23A1	Q86Y22	1.24254	0.34748	9263	7835.35	0.963165	0.68826	9683.5	10232.4	1.09469	0.456156	3797.33	3187.86	1.77161	0.0219443	10571	5992.14	A10	7
M300021604	-	undefined	1.36909	0.0782587	51	37.006	1.05866	0.193801	104.75	101.038	0.919044	0.765255	30	35.0157	1.77135	0.0368153	51.3333	29.7435	A10	16
M300007748	Col4A2	P08122	1.36993	0.176918	9083.67	7013.06	1.02469	0.76665	11461.2	11477.2	0.992968	0.966956	5519.33	5127.68	1.77114	0.0142724	10387.3	5862.33	A10	16
M300000792	Fbln1	Q08879	1.16456	0.100756	1349.67	1166.43	1.17818	0.0316143	1511.25	1303.55	1.71897	0.121015	1352.33	764.66	1.77087	0.0262106	923.333	516.887	A7	7
M200000230	Cfb	P04186	1.29824	0.20175	5030.33	3944.76	1.33143	0.00480291	8169.75	6197.13	0.674661	0.112741	3709	5076.73	1.77001	0.00976469	8369.33	4709.4	A10	1
M200003371	Tnfrsf11B	O08712	1.11775	0.644051	77.3333	69.6652	1.00496	0.975891	132.5	119.134	2.29312	0.0398097	122.333	51.6513	1.76986	0.0884768	148	81.6074	A6	6
M300003555	Dirc2	Q8BFQ6	1.04891	0.696228	47	43.3384	1.17069	0.0461769	68	59.756	1.61622	0.0678037	192.333	112.592	1.76985	0.00452705	93	52.2176	A7	9
M200002718	Spata6	Q3U6K5	0.944483	0.0483071	673.333	713.791	1.18176	0.0243909	825	694.848	1.70287	0.00810557	1324	788.563	1.76702	0.00022274	914.333	516.829	A7	10
M300019182	F2R	P30558	0.982009	0.861961	6171.67	6385.48	1.28539	0.0585536	9292.5	7220	1.99635	0.00944577	10929.7	5379.37	1.7665	0.0227914	11531	6623.17	A6	6
M200014509	Cxcl16	Q8BSU2	0.971417	0.336726	443	456.185	1.08404	0.284152	685.75	629.409	1.9147	0.0367084	2067.67	1063.28	1.76598	7.30021e-05	1339.33	758.992	A6	6
M300014726	Gm378	undefined	1.15288	0.0306071	372.333	323.13	1.21554	0.0782801	587	492.612	1.10189	0.75017	355.333	250.23	1.76573	0.0111679	757.667	425.801	A10	11
M300000842	4933406E20Rik	Q2M2M8	0.91987	0.559417	335.667	373.941	1.16804	0.00775765	415.5	357.397	1.30348	0.132396	342.333	244.796	1.76572	0.0091329	516.667	291.935	undefined	14
M300006941	Ay498738	undefined	1.2058	0.110745	56.3333	47.1225	1.23287	0.234538	83	70.6446	1.43921	0.197913	40	30.2513	1.76453	0.0329212	40.6667	23.6306	A9	16
M200003586	Fbxw9	Q6PAS7	1.13434	0.247144	57	49.1614	1.2134	0.0815348	82.75	70.6614	1.79985	0.130123	220	113.559	1.76317	0.00116707	92.3333	52.4449	A7	11
M300018568	-	undefined	1.05029	0.249173	5186	4926.62	1.4307	0.000972018	6036.25	4207.2	1.9714	0.0262129	18424	9051.88	1.76291	0.00674208	7416	4167.75	A6	16
M200014794	Tmc4	Q7TQ65	1.09656	0.110099	297.667	270.476	1.33297	0.0569146	452.75	344.301	1.78269	0.0297008	841.333	487.32	1.76227	0.000953116	749	423.944	A7	16
M300015376	Ankrd43	Q8BLS7	1.07487	0.480968	3529.33	3297.35	1.0473	0.662949	2963	2841.12	1.79206	0.0978152	5627	2947.16	1.76214	0.00754192	2569.67	1421.45	A7	16
M300021639	-	undefined	1.3104	0.0518184	1877.33	1442.7	1.13913	0.424632	1659.75	1486.23	1.27906	0.0433665	1497.33	1173.9	1.76212	0.0449455	2393.33	1319.43	A9	16
M300000824	Prkag3	Q8BGM7	1.0405	0.652494	1967	1900.61	1.21339	0.103126	2817.5	2259.99	1.84528	0.0138813	2887	1580.43	1.75994	0.0334581	3041.67	1707.46	A7	11
M200015269	Pdgfd	Q925I7	0.890311	0.194576	464	522.402	1.02019	0.353414	514	501.807	1.49029	0.0171451	548.333	368.096	1.75955	0.0142648	556.667	315.292	A7	6
M200005377	Itpr3	P70227	1.12959	0.095618	633.667	557.148	1.26214	0.0165372	880.25	706.07	2.24559	0.0460629	1176	530.399	1.75911	0.00350886	879	500.299	A6	6
M300012364	Galnt12	Q8BGT9	1.1038	0.250572	120.333	108.578	1.34935	0.00997469	178	132.427	2.12756	0.0719571	229.333	107.366	1.75846	0.047971	146.333	85.0733	A6	14
M300016426	Ensmusg00000045470	Q8K1U5	0.977357	0.667176	3312.33	3410.43	1.06516	0.0308306	5606	5258.95	1.99829	0.06631	7643.33	3873.23	1.75695	0.000484837	6858.67	3901.15	A6	16
M300016355	Tacstd1	Q61512	0.96476	0.0841978	7358	7623.25	1.21563	0.0299335	9229.75	7509.57	1.48334	0.169416	16546.3	10567.6	1.75694	0.0156079	10035	5646.5	undefined	6
M300000545	Hif3A	Q0VBL6	1.21493	0.18735	1893	1583.12	1.19346	0.00229024	1609.75	1344.99	1.16149	0.448658	1021.33	772.772	1.75519	0.041381	2037.67	1135.94	A9	13
M200001400	Cct3	P80318	1.11359	0.225275	3066.33	2760.29	1.37611	0.00083021	4518.75	3277.33	1.37992	0.0811381	3458	2318.3	1.75444	0.0164187	4238	2435.58	undefined	11
M300015361	Cxcr7	P56485	1.26745	0.22068	493	394.233	1.13369	0.0654373	435.25	383.921	1.3404	0.161705	349.333	245	1.75442	0.0102275	425.333	234.417	A9	6
M200006109	Slc35F5	Q9DBK9	0.807968	0.099707	774	961.216	1.02071	0.684967	1014.75	997.307	1.54725	0.0830452	1798.33	1174	1.75344	0.0433945	1498.67	844.345	A7	16
M300019399	Fer1L3	Q69ZN7	1.10331	0.460393	1041.33	957.126	1.23354	0.00709641	1992.75	1623.21	1.54007	0.0322775	1225.67	825.329	1.7534	0.00223642	1963.67	1121.33	A7	7
M300001492	Stard13	Q923Q2	1.13379	0.377955	65.3333	58.081	1.59116	0.0079261	108.75	71.469	1.62327	0.0074823	111.333	69.4041	1.75305	0.015709	89.6667	50.954	undefined	6
M300000322	Scin	Q60604	0.999363	0.991213	1573	1566.84	1.25689	0.0202156	2078	1672.52	1.41524	0.0588746	3708.67	2550.75	1.75068	0.0187054	2199.33	1256.61	undefined	7
M300003707	Serinc2	Q8K0E7	1.02116	0.648411	576	562.177	1.06411	0.434961	949.75	912.409	1.94453	0.0792092	1345	697.598	1.75045	0.00992901	1017.33	581.95	A6	6
M300013621	Mkl1	Q8K4J6	1.1808	0.0563395	294.667	251.297	1.25339	0.0345398	388.75	318.327	1.74807	0.103774	630.667	346.551	1.7438	0.00169311	419.667	240.317	A7	13
M300003622	Tuba1A	P68369	1.04	0.62348	9155	8820.45	1.44873	0.00361014	11446.8	7950.97	2.00842	0.0111968	22999	11410.8	1.74338	0.00727108	9531.33	5449.98	A6	16
M200004993	Ifi47	Q3U0K0	1.4756	0.247046	274	174.104	1.07186	0.626907	301.25	284.89	1.64036	0.0310297	436.667	275.11	1.7428	0.0784462	510.333	288.464	undefined	1
M300016756	Serpinb9	O08797	0.982531	0.820016	943.333	954.489	1.07126	0.0113817	1286.75	1197.15	1.95145	0.0316178	2728.67	1363.24	1.74248	0.0556699	1848.33	1027.15	A6	11
M300021731	-	undefined	1.05653	0.63301	1512.67	1416.61	1.5339	0.000308387	2039.75	1339.96	2.32945	0.0170256	3352.33	1402.51	1.74138	0.0185856	1443.67	821.066	A6	16
M300015625	Col8A1	Q00780	1.20862	0.35388	8575.33	7432.11	0.949228	0.489767	10615.8	11368.3	1.07948	0.735945	3728.33	3080.56	1.7408	0.0211862	9278.67	5312.57	A10	7
M300017728	-	undefined	1.07892	0.244211	4040	3746.25	1.10013	0.121463	5336.75	4888.75	1.51837	0.0691335	3214.67	2038.1	1.74048	0.00479449	6969.33	3996.31	A7	16
M300012679	Os-9	Q6IBL2	1.15504	0.0296691	1515	1314.88	1.14799	0.172696	2159.5	1928.73	1.31681	0.121125	2744.33	2091.86	1.74005	0.00318544	3031.67	1730.76	A9	11
M200003449	Btg1	P62325	0.868972	0.105774	2728	3120.26	1.11571	0.137942	3507.75	3124.38	1.54093	0.00652161	5389	3536.8	1.739	1.29412e-05	4603.33	2646.48	A7	13
M300006297	-	undefined	1.21432	0.0648113	906.667	741.078	1.30037	0.0168043	1068.5	807.241	1.27139	0.1022	741.333	582.089	1.73894	0.0404261	1328	748.663	A10	16
M300016873	Leprot	O89013	0.935199	0.154474	1933.33	2069.7	1.04203	0.476866	2198.75	2105.16	1.59617	0.0486171	3129.33	1970.48	1.73874	0.00566958	2712	1554.08	A7	1
M300003087	Ppp3Cc	P48455	1.17783	0.245504	648.667	547.724	1.28204	0.025302	920.5	728.553	1.04665	0.835759	615.667	462.974	1.73807	0.0211851	975.667	562.506	A10	11
M200001121	Asns	Q61024	1.00329	0.96672	81.3333	81.6118	1.45283	0.00899664	130.5	89.3146	2.7881	0.0371937	274.333	91.2998	1.738	0.0139283	131.667	75.9305	A6	12
M200005435	Racgap1	Q9WVM1	1.00728	0.925383	657	654.541	1.50099	0.00318184	1173.75	781.806	2.15929	0.069759	841.333	376.072	1.73706	0.00838946	521.333	298.008	A6	6
M200014872	Wnt7A	P24383	0.961933	0.169958	51.3333	53.2137	1.09895	0.0646756	89.75	81.2892	2.38569	0.169122	66	27.8049	1.73681	0.00591341	108	62.2466	A6	6
M300020136	-	undefined	1.34597	0.0407111	1191.67	881.223	1.2883	0.00930299	1658.5	1300.71	1.06372	0.449763	683.667	602.306	1.7367	0.00395163	1526	883.781	A10	16
M200003622	Ptger4	P32240	0.882522	0.279716	167.333	188.433	1.10222	0.18537	278.25	247.157	2.00236	0.00672607	402	198.163	1.73527	0.00853683	268.667	153.667	A6	6
M300007740	Col4A1	P02463	1.14033	0.298324	21852.3	19726	1.07522	0.273344	26840.8	25278.8	1.37254	0.143343	25303	19112.9	1.73523	0.017353	22834.7	13253.3	A9	7
M300016634	Q8Bqj3	undefined	0.840706	0.0278141	752	900.605	0.787941	0.0293483	1201	1498.98	1.36345	0.125863	1432	1024.64	1.73521	0.0427237	1133.33	632.241	A7	16
M300005367	Cep110	O43303	1.15216	0.0700509	722.667	624.599	1.12765	0.0257504	922.25	825.904	1.10116	0.317891	718.333	627.828	1.73509	0.0192395	1413.33	820.389	A9	11
M200007917	Tf	P02787	0.965577	0.73011	450	470.556	0.895171	0.0538347	637.25	712.945	1.50821	0.049494	1106	690.086	1.73443	0.0266914	1710.67	961.492	A7	9
M300013414	4732474O15Rik	Q8CE58	1.05367	0.181791	164.333	155.914	1.36397	0.0250991	321.5	238.623	1.93633	0.0115706	296.333	155.093	1.73402	0.0649333	339.667	194.332	A6	16
M200009842	Gopc	Q8BH60	1.06461	0.575604	858.333	827.694	1.28549	0.0174037	1353.75	1060.66	1.00172	0.985848	960.333	949.491	1.7334	0.0162202	1552.33	899.29	A10	9
M200012164	Pou6F1	Q07916	1.06476	0.456614	2301	2162.69	1.16503	0.0923817	2504	2158	1.33753	0.0517283	1800.33	1322.02	1.73238	0.0102393	3165	1814.43	A9	13
M200001243	Scamp3	O35609	1.02852	0.654118	464.667	450.558	1.28094	0.0398593	656.25	522.348	1.43531	0.217796	1210	866.825	1.73208	0.00184134	1165	674.034	undefined	11
M300000590	-	undefined	1.02323	0.794115	731.667	717.481	1.40067	0.0285177	1063.25	737.536	1.21839	0.30669	1181	883.023	1.73195	0.0355756	1781.33	1019.39	undefined	16
M300015277	Defb116	Q30KQ4	1.15089	0.0255619	641.667	559.755	1.19568	0.0127334	1127.25	945.55	2.01816	0.0157534	812.333	402.06	1.73191	0.00196219	777.333	447.869	A6	1
M300011290	Cenpe	O35059	1.11884	0.395159	840.333	770.119	1.42316	0.0185398	1263.25	870.597	1.45406	0.204203	661.667	408.294	1.7317	0.031	309.333	178.147	undefined	7
M200007358	Slc1A3	P56564	1.00232	0.974438	177	176.209	1.23929	0.00871363	240.75	193.913	1.4789	0.040711	328	222.736	1.73154	0.0404485	301	170.783	undefined	9
M200012141	Vac14	Q8K279	1.14232	0.00331893	1761.67	1539.33	1.23963	0.0929893	3037.75	2545.55	1.32081	0.329499	1722.67	1002.26	1.73145	0.00449861	2706.33	1566.5	A9	6
M300019678	-	undefined	1.15216	0.384243	47	40.9481	1.03966	0.00448947	74	71.1853	1.15182	0.361143	52.3333	44.2601	1.731	0.00410016	101.333	58.9343	A9	16
M300005130	Lamc1	P02468	1.21053	0.0309582	5370	4480.39	1.19237	0.00023064	5963	5000.81	1.45453	0.117179	4218.33	2950.64	1.73065	0.000322696	3937	2272.1	A9	7
M200006406	Apln	Q9R0R4	1.05073	0.398413	200.333	192.382	1.45132	0.0196672	329.5	229.874	1.80822	0.00241015	900.333	498.602	1.73051	0.0661473	269.333	149.157	A6	6
M200015722	Chrnb1	P09690	1.01218	0.834273	832	817.812	1.11551	0.0931073	1089.5	988.642	1.43585	0.0102901	1099.33	770.761	1.72844	0.00277336	1172	679.596	A7	6
M200002381	Fanca	Q9JL70	1.26762	0.00570336	213.333	168.693	1.59308	0.0341778	434.5	284.99	2.04084	0.0657371	365.667	186.249	1.72672	0.0305978	350	201.816	A6	11
M300005992	Slc44A5	Q5RJI2	1.08671	0.368373	117	105.931	1.08816	0.535421	190.25	179.877	1.50523	0.00858824	227.667	153.034	1.72613	0.00816025	196.333	113.617	A7	9
M200005808	Krt20	Q6PG82	1.15324	0.409912	515.667	441.166	0.944073	0.110837	853.25	895.917	1.92691	0.0791457	652.333	366.714	1.72531	0.0348983	957	572.325	A7	7
M300004330	Kif20B	undefined	0.88	0.105375	236.333	270.311	1.35791	0.0511659	381.25	277.775	1.36697	0.291553	324.667	200.224	1.72509	0.00397368	131.667	76.569	undefined	16
M300008214	Morf4L1	P60762	1.02057	0.82568	916	898.897	1.18381	0.0156315	1094	922.071	1.40085	0.107306	1385.33	962.607	1.7221	0.0156315	842.333	487.122	undefined	11
M200002789	Nfix	P70257	1.17893	0.0893581	1542.67	1313.44	1.25554	0.0389911	2011.5	1616.58	1.63399	0.100031	2395.67	1475.34	1.72138	0.00592451	2423	1399.09	A7	13
M300004384	Capn1	O35350	1.02933	0.76422	353.333	341.498	1.21113	0.0217867	528.5	443.643	1.90027	0.10093	1312.67	665.515	1.72028	0.00339235	674.333	391.004	A6	11
M300014217	-	undefined	1.11656	0.413452	301.333	275.749	1.26335	0.0185038	438.25	349.624	1.87537	0.0124249	236	119.051	1.71933	0.00430828	242.667	141.39	A6	16
M300021568	-	undefined	1.11351	0.46644	14575	13415.8	1.04539	0.419568	15431.5	14894.1	1.48029	0.0230309	8212.33	5679.89	1.71894	0.0211084	14522.7	8427.85	A7	16
M200003420	Muc1	Q02496	1.06625	0.37217	1002.33	937.367	1.13576	0.060643	1595.25	1391.9	2.18351	0.138585	2755.33	1260.7	1.71886	0.0405797	1815	1057.7	A6	7
M200008116	Tmem43	Q9DBS1	1.02265	0.602491	267.667	261.238	1.25942	0.071967	361.25	292.486	1.8368	0.0210118	664	373.827	1.7182	0.0311917	389	226.33	A7	16
M300015089	-	undefined	1.04966	0.674517	161	155.142	1.30148	0.0216144	307	236.837	1.41073	0.0390067	173.667	125.194	1.71815	0.0228642	300.333	176.29	undefined	16
M300009348	Zxdc	Q8C8V1	0.996373	0.952443	634.667	636.384	1.09862	0.000666179	921.25	839.111	1.60382	0.00839468	1006	629.007	1.71714	0.00265367	1148	668.139	A7	13
M200003346	Mgst1	Q91VS7	0.92757	0.666969	1846	2019.91	1.12558	0.0887484	2061	1814.92	1.57131	0.0257253	5567.33	3481.11	1.71452	0.0383827	4203	2362.06	A7	15
M300007813	Asah1	Q9WV54	0.795556	0.0387911	1910.33	2392.25	0.99685	0.934604	1897.25	1890.46	1.82144	0.0167317	3130.67	1744.64	1.71309	0.0407371	2636.67	1505.72	A7	5
M300014985	Gimap7	Q8R379	1.25682	0.139937	346.667	278.715	1.06902	0.318871	503.75	478.265	1.77349	0.0121308	365	208.908	1.71254	0.0186827	380.667	219.34	A7	11
M200006320	Serpina10	Q8R121	1.00747	0.939231	274.333	268.607	0.976506	0.855082	398	428.676	1.56921	0.00383027	352	224.019	1.71234	0.0399404	419	237.812	A7	11
M300022033	Olfr69	Q9WVD7	1.03465	0.296945	399	386.229	1.22455	0.113874	720	587.587	1.61618	0.0257308	516.667	299.502	1.71234	0.0251732	656.667	378.774	A7	6
M300005288	9130404D14Rik	Q3UDW4	1.00047	0.994848	422.667	418.986	1.17196	0.0704695	516.25	447.972	1.72379	0.038626	796	471.259	1.71213	0.00884788	678.333	401.154	A7	16
M300020717	Olfr385	Q8VGT1	1.14126	0.338485	886	779.116	1.19079	0.137512	1643	1414.26	0.928709	0.611871	527.667	510.008	1.71131	0.0194565	1538	879.754	A10	6
M200015532	4933425B16Rik	Q149M0	0.981959	0.818112	54	55.2559	1.08667	0.268963	96.75	87.9497	1.22355	0.549436	98	64.7043	1.71095	0.00604485	218.333	127.799	A9	16
M200005989	Grhl2	Q8K5C0	1.16309	0.0055813	336	288.899	1.29709	0.0119315	587.25	461.47	1.60638	0.183661	607.333	380.003	1.71071	0.0372487	510	301.01	A7	13
M300018962	Dmrt2	Q9JJU0	0.870314	0.224859	274.667	314.796	1.11637	0.123918	423.75	379.023	2.08342	0.0269853	847.333	393.929	1.71025	0.0174606	569.667	330.088	A6	13
M200007436	Tlr3	Q99MB1	0.868329	0.116286	84.6667	95.6799	1.21478	0.0853095	190.5	157.813	1.39378	0.154124	259.667	172.164	1.71004	0.00694981	241.667	141.435	undefined	6
M300020741	-	undefined	1.34389	0.000771225	16752.3	12421.2	1.04838	0.733985	16225.8	15550	1.59272	0.169827	43377	23344.1	1.70982	0.000561247	15855.7	9294.45	undefined	16
M300006277	Hspg2	Q05793	1.01103	0.878758	4752	4699.63	1.11816	0.020587	4218	3811.33	1.57576	0.042123	5067.33	3297.9	1.70963	0.00161345	4500	2636.14	A7	7
M200004632	1700012A03Rik	Q9DAF1	1.22277	0.054793	38.6667	31.607	1.30024	0.0038499	70	54.2547	2.3627	0.0524405	43	17.8879	1.70914	0.0469275	116	66.6986	undefined	16
M300007385	Pgm2L1	Q8CAA7	1.07469	0.788529	36.3333	35.0972	0.978712	0.660552	57.75	57.6608	1.2262	0.405601	52.6667	42.305	1.70848	0.0450133	31	19.0671	A9	8
M300007912	Insl3	O09107	1.18606	0.0964549	145.333	120.822	1.11444	0.265973	202.25	183.222	1.66604	0.0844149	303.667	192.81	1.70817	0.00946516	275	161.451	A7	6
M200006335	Ppap2B	Q99JY8	1.06074	0.553439	815.667	768.011	1.10956	0.0799709	967.5	883.545	1.4391	0.140103	2074	1464.53	1.70653	0.00205184	1377.33	810.13	A9	5
M300013543	-	undefined	1.21554	0.0340167	158.667	129.898	1.29338	0.0217603	199.25	156.118	1.60818	0.10971	295.667	181.081	1.7061	0.00446321	199.667	117.059	A7	16
M300009853	Gdpd5	Q640M6	1.04988	0.0946422	1156.67	1100.17	0.955253	0.245649	2772	2955.27	1.21112	0.188709	1060	793.777	1.70511	0.00916254	2602	1509.06	A9	8
M300004053	Myo1F	P70248	0.992525	0.950824	50.6667	50.91	1.02255	0.889343	66.75	66.3657	1.74	0.0425902	126	73.7092	1.7047	0.0523651	86	49.777	A7	7
M300021398	-	undefined	1.01738	0.850681	7164	7013.42	1.47724	0.00235579	10254.8	6932.59	1.42011	0.00156156	9869	6961.87	1.70437	0.0274689	9515	5503.06	undefined	16
M300008337	Mapkapk3	Q3UMW7	1.00818	0.82871	291.667	289.418	1.16651	0.193043	438.5	385.248	1.51653	0.128144	649	438.566	1.70395	0.00281006	612.333	358.013	A7	6
M300022201	-	undefined	1.24595	0.223602	331.333	270.061	1.33293	0.0109912	697.25	528.695	1.02785	0.804155	217.333	206.821	1.70379	0.00296475	489.667	287.624	A10	16
M300011599	Eg317677	Q3T9K7	0.918977	0.0622326	606.333	661.855	0.80002	0.0205216	399	495.47	1.56543	0.219327	628	436.895	1.70325	0.0181986	561.667	321.159	A7	1
M200002289	Pltp	P55065	1.04636	0.0438089	295.667	281.906	1.02242	0.813352	398.75	402.619	1.37322	0.324247	486.333	379.503	1.7031	0.0124249	441	256.148	A9	1
M200008593	Neu3	Q9JMH7	1.24404	0.0233144	99	79.6778	1.47417	0.0700553	252	182.73	1.70443	0.204785	168.667	91.9872	1.70195	0.00969909	318.667	186.464	A7	8
M200003107	Mtap4	Q60638	1.01583	0.732314	278	272.233	1.29256	0.0138167	396.25	309.394	1.97279	0.0384039	1020	511.442	1.7018	0.000727653	353.667	208.596	A6	7
M200000653	Anxa5	P48036	1.05432	0.382485	3977.33	3757.36	1.19831	0.06654	4803	4052.42	1.8656	0.0334206	6017.67	3390.19	1.70161	0.0232229	5375.33	3137.12	A6	5
M300007567	Zfp449	Q9CTS7	1.23367	0.0242957	1239	1007.85	1.21569	0.0306174	1305.5	1087.05	1.2662	0.156447	885	646.202	1.7016	0.0193283	1581	920.934	A9	13
M300016510	Olfr247	Q8K515	0.957851	0.0812674	755	786.957	1.101	0.207137	861	787.785	1.59697	0.0153735	596.333	361.796	1.70148	0.00824925	835.667	491.745	A7	6
M200000649	F2Rl1	P55086	1.08082	0.320712	277	253.087	1.1792	0.286346	358	315.261	1.82008	0.0551131	680	365.782	1.70101	0.0291367	425	251.055	A6	6
M200007958	Psd3	Q2PFD7	0.882498	0.22387	386	432.761	1.12351	0.0495387	575.5	505.477	1.70118	0.00880214	1164.67	679.995	1.70003	0.00987661	730.667	426.75	A7	6
M300020012	-	undefined	1.1487	0.232145	905.667	776.951	0.977142	0.499508	1005	1030.94	0.944187	0.769119	551.667	628.158	1.69871	0.0241325	916	541.002	A10	16
M300018273	-	undefined	1.00281	0.976817	240.667	244.885	1.14496	0.0101832	354.5	311.559	1.60186	0.0223677	509	319.223	1.69854	0.00243357	396.667	233.7	A7	16
M200014574	Pik3Ip1	Q96FE7	1.18047	0.226884	403	335.578	1.06163	0.393326	497.25	468.945	2.37157	0.0303046	929	395.958	1.69849	0.0918603	2009	1215.15	A6	16
M300012421	-	undefined	1.27612	0.112362	3353.33	2669.97	1.11995	0.0013533	4479.5	4011.53	1.09939	0.668221	2017.33	1466.81	1.69797	0.0224208	5674.67	3370.71	A10	16
M300011452	Trpm4	Q7TN37	0.996193	0.925924	97.3333	96.1322	1.10086	0.0721081	133.75	122.737	1.45205	0.0972156	140.333	95.6313	1.69592	0.0277408	115.667	69.0542	A7	6
M200011966	Lbh	Q99MQ2	1.04264	0.541264	3170	3071.16	1.07054	0.14729	3203	3008.8	1.69566	0.0613485	2679	1608.18	1.69578	0.0119432	2342.67	1375.76	A7	16
M300019342	-	undefined	1.03266	0.445694	1382	1330.73	1.06564	0.155569	1781.5	1641.32	1.5703	0.017633	1762	1108.39	1.69491	0.017039	1426.67	837.378	A7	16
M300011437	Mical2	Q8BML1	0.998208	0.987434	80	79.32	1.13172	0.0232228	109.75	96.3011	1.81964	0.0472324	196.333	103.982	1.69486	0.0889009	110	62.9006	A6	2
M200000598	Ddah2	Q99LD8	1.24665	0.0526589	1803.67	1464.26	1.13082	0.132084	2759.75	2516.74	1.60035	0.055776	1686.67	1078.36	1.69418	0.00607185	2438	1438.44	A7	3
M300010441	Ttyh3	Q69ZD3	1.18997	0.15747	550.333	461.43	1.1431	0.102906	858.25	764.676	1.6506	0.0101985	845	522.009	1.69402	0.00535092	598	352.947	A7	9
M200007425	Gnpda2	Q571B4	0.825559	0.315125	562	692.066	1.13618	0.0850728	577.5	501.601	1.7192	0.0471878	1231.67	710.46	1.69341	0.0213251	719.333	423.096	A7	8
M300011883	Tlr4	O00206	0.853184	0.242471	138.667	160.393	0.913201	0.166143	213.5	231.293	1.58471	0.0342939	342.667	216.445	1.69301	0.0781265	296.333	175.495	A7	6
M200008373	Ai661453	Q91Z58	1.19658	0.261282	215	179.046	1.27114	0.0278184	336.75	270.95	1.88723	0.161325	703.667	338.014	1.69226	0.0296416	377.667	218.853	A6	16
M200013060	Npnt	Q6NV58	1.06337	0.255722	9758.67	9249.96	1.10066	0.0536334	13263	12167.3	1.42314	0.141784	16886.7	12136.6	1.69207	0.0423687	10287.7	5983.88	A9	7
M300011465	Tubb2A	Q7TMM9	1.1223	0.332334	6351	5676.96	1.36265	0.00347792	8233.5	6048.01	2.12334	0.042554	10504.3	4790.57	1.69076	0.0122247	6813	4023.07	A6	7
M300005843	S100A11	P50543	1.06018	0.252064	5129.33	4818.72	1.24701	0.0385103	7536	6065.32	2.7962	0.077359	20074.7	6618.44	1.69056	0.0264715	9801.67	5691.93	undefined	6
M200009492	Nek6	Q9ES70	0.978834	0.72897	357.667	364.492	1.07917	0.000735413	451.5	418.784	1.7338	5.6698e-05	754	434.443	1.69031	0.00148878	469	277.373	A7	11
M300006847	Cald1	Q8VCQ8	1.13285	0.354967	2517.33	2292.72	1.15133	0.136755	3721.25	3265	1.91169	0.0173779	3694	2047.88	1.68998	0.0258623	2353	1379.1	A6	7
M200005501	Coro1A	O89053	0.995595	0.925638	201.333	202.035	1.06089	0.0750295	300.25	285.041	1.86117	0.0363945	449.333	239.215	1.68974	0.0280417	377	223.315	A6	7
M200002065	Itgam	P05555	1.10025	0.143457	95.3333	86.1275	1.21135	0.0536232	136	115.727	1.79511	0.0383877	118	65.257	1.68967	0.049927	196.667	117.297	A6	7
M300011598	C1S	Q3T9K7	0.94715	0.175029	827	873.645	0.863123	0.00709482	627.25	720.947	1.52782	0.188893	1050.33	723.131	1.68865	0.0159258	869.333	504.695	A7	1
M300019007	Ctse	P70269	1.41335	0.125936	13087.7	9068.77	1.59654	0.00947359	20181.8	12389.8	2.04259	0.0121274	43529.3	21978.3	1.68675	0.000588447	47904.7	28289.9	A6	11
M300005702	Col9A3	Q8VHY3	1.23301	0.28999	2485.67	2110.72	1.04519	0.366706	3809.25	3702.73	1.01332	0.942485	720.333	695.711	1.68632	0.0183973	3226.67	1901.82	A10	7
M300018448	Frat2	Q8K025	1.02886	0.745133	102.667	99.4518	1.17041	0.0358061	99.75	84.0844	1.55926	0.0161742	191.667	121.953	1.68613	0.089457	135	78.3093	A7	4
M200008655	Tacr3	P47937	1.13047	0.171751	651	577.98	1.10891	0.012681	813.5	734.538	1.05048	0.523213	660	605.444	1.68529	0.0434816	1044	615.101	A10	6
M200003823	Gpx7	Q99LJ6	1.07074	0.313698	473.333	440.153	1.10922	0.325385	712.75	659.768	1.77787	0.144614	748.667	425.99	1.68493	0.0497041	419.667	250.46	A7	3
M200001552	Efnb2	P52800	1.06205	0.0788298	1687.67	1587.49	1.14587	0.111606	1826.5	1618.86	1.77416	0.0170216	1998.33	1142.6	1.68467	0.00658775	1499.33	883.117	A6	6
M200007538	Ric8A	Q9NPQ8	0.886131	0.216751	225	249.593	1.19319	0.000186942	242.25	202.896	1.70612	0.0465216	810.667	465.016	1.68381	0.00517737	305.333	183.066	A7	16
M200001481	Prrx1	P63013	1.05944	0.577433	133	127.563	1.20808	0.201913	208.5	181.071	1.44743	0.0917551	366.667	259.876	1.68356	0.00101966	183.333	109.266	A7	11
M200011955	Cbx6	Q9DBY5	1.02244	0.526984	1179	1152.28	1.19409	0.0483534	1787.5	1508.53	1.66357	0.00803499	3215.67	1973.23	1.68345	0.0285083	1747.33	1030.65	A7	11
M300005126	Stx6	Q9JKK1	1.08145	0.222917	194.667	181.29	1.15383	0.0639584	261	231.273	1.39909	0.197016	365	256.662	1.68326	0.0134256	234	138.615	A9	7
M200001490	Fkbp10	Q61576	1.0594	0.582853	959.333	898.942	1.1421	0.119951	1423.25	1291.95	2.04239	0.0180658	1013	524.23	1.6829	0.048281	680.333	409.592	A6	11
M300004068	Dsc2	P55292	1.12738	0.156955	336.667	297.504	1.2662	0.0397709	541.75	439.918	2.42474	0.0082061	548	227.445	1.68275	0.0193271	494.667	292.568	A6	7
M200012692	Mylc2B	Q3THE2	1.08604	0.0637052	7337.33	6737.15	1.39559	0.0253336	8871.5	6279.39	1.58276	0.128904	12389	8882.88	1.68272	0.0160082	10767.3	6315.68	A7	7
M300003142	Jph4	Q80WT0	1.23295	0.0766751	3669	3011.4	1.17315	0.00500079	5467	4677.8	1.41538	0.0557752	2710.33	1843.47	1.68266	0.0325036	4823.33	2849.88	A9	16
M300010415	-	undefined	0.898238	0.022378	1563	1736.48	1.13157	0.0404918	1837.75	1618.67	1.45808	0.0459299	4214	2772.9	1.68236	0.00304644	2258.67	1335.49	A7	16
M200002319	Capn1	O35350	1.12895	0.103549	1168.67	1027.01	1.12651	0.081073	1412.75	1266	1.94921	0.111557	3265.33	1582.56	1.68189	0.00259668	1752	1037.09	A6	11
M200000657	Mcl1	P97287	0.949182	0.506542	1216	1265.58	1.11928	0.0986419	1708	1514.66	1.51107	0.0105463	3010.67	2001.06	1.68186	0.0585967	3219.67	1878.53	A7	6
M200001470	Flot2	Q60634	1.02424	0.65077	449.333	433.1	1.19458	0.02135	618	525.294	1.67533	0.0224534	1493.67	891.209	1.68175	0.00933056	725	431.569	A7	7
M300005228	Fcgr3	P08508	1.02451	0.664496	198.667	192.85	1.08038	0.398223	357	340.337	2.63356	0.0283767	608.667	233.738	1.68172	0.0776053	634.333	371.875	undefined	1
M300005669	Tpd52	Q62393	1.12664	0.05512	3345	2967.89	1.16356	0.0266752	3809.25	3289.39	1.34963	0.166717	3172	2154.56	1.68156	0.000455954	4671	2775.61	A9	11
M200002184	Ugt8A	Q64676	1.32166	0.00308616	780.333	591.096	1.90598	0.0111355	1440.5	763.151	2.49927	0.0550459	2322.33	891.855	1.68073	0.0450589	1290	754.365	A8	5
M300014103	5330401P04Rik	Q8C844	1.12527	0.0527525	623	553.581	1.1793	0.022364	715.25	611.048	1.35426	0.0508505	546.667	391.809	1.68029	0.0141359	558.667	329.101	A9	16
M300017016	Hpcal4	Q8BGZ1	0.902678	0.27085	119.667	131.797	1.15027	0.0734798	146	126.808	1.86074	0.0398192	316.333	166.835	1.67993	0.0193506	262	155.187	A7	11
M300004383	Ltbp3	Q61810	1.12284	0.0115884	2108	1878.57	1.06623	0.328125	3160.75	3015.5	1.56943	0.108098	2961.33	1971.86	1.67961	0.000960174	3166	1879.9	A7	5
M200001939	Nrsn1	P97799	1.21757	0.0202276	1933	1596.12	1.13638	0.0546861	2144.25	1903.79	1.30562	0.102034	1364.33	998.391	1.67957	0.0352502	2242.33	1331.27	A9	10
M200004570	Dynlrb2	Q9DAJ5	1.14348	0.071094	1216.67	1068.39	1.08207	0.0656981	1677	1565.99	1.3535	0.0190761	1365.33	999.29	1.6784	0.00265629	2523	1497.72	A9	7
M300013733	Usp22	Q5DU02	1.18668	0.390564	402.333	357.4	1.10668	0.39641	490.75	463.887	1.46048	0.0879746	596.333	402.932	1.67835	0.000250585	439.333	261.817	A7	11
M300018490	-	undefined	0.948423	0.454331	1162.33	1222.6	1.0021	0.872431	1754.25	1750.09	1.67616	0.014201	1880.67	1133.01	1.67833	0.00168808	1822.67	1085.07	A7	16
M200007075	Wwc1	Q5SXA9	1.09751	0.353312	1574.67	1398.69	1.27173	0.000523388	2924.75	2298.11	1.43248	0.0526474	4804	3288.73	1.67768	0.0346004	3265.67	1901.9	undefined	16
M300006184	Gpx7	Q99LJ6	1.12683	0.0437375	5753	5087.81	1.14143	0.229597	7402.25	6560.92	1.54843	0.00574479	3942	2459.26	1.67751	0.00824958	7729.33	4581.61	A7	3
M300004382	Ltbp3	Q61810	1.18423	0.0103739	1140	960.837	1.03022	0.643195	1630.25	1608.36	1.48106	0.0916572	1314.33	876.926	1.67716	0.00331848	1489.33	891.099	A7	5
M300013021	Myo1G	Q5SUA5	1.04071	0.803477	38	36.1686	1.04957	0.714884	47.75	46.1039	1.81423	0.0228572	95.6667	53.0534	1.67696	0.113842	65.6667	38.3014	A6	7
M200002200	Rnf19	P50636	0.91969	0.211108	842	906.81	1.23523	0.0476847	1105.25	884.474	1.72199	0.0309743	1902.67	1093.83	1.67649	0.00115315	1625.67	968.272	A7	13
M300003561	Cxadr	P97792	1.01986	0.775764	369	365.34	1.18505	0.0282271	633.75	534.741	1.71385	0.0320914	885.333	497.734	1.67403	0.0556468	553	330.038	A7	6
M200014113	Rgs17	Q9QZB0	1.15844	0.0403625	1227.67	1053.33	1.20874	0.00958694	1653	1361.89	1.7423	0.00113011	991.667	572.909	1.67398	0.0169859	966.667	573.965	A7	6
M200011427	4930571C24Rik	undefined	1.15227	0.107812	297.333	257.663	1.18446	0.0858063	320.75	275.209	1.6572	0.00996794	316.333	188.246	1.6738	0.013293	296	175.602	A7	16
M300000881	-	undefined	1.2493	0.0596575	8282	6686.2	1.10359	0.401769	8072.25	7364.52	0.899118	0.623656	3090.33	2863.83	1.67335	0.0198229	8613.33	5041.21	A10	16
M200001026	Cd300D	Q2M2Q0	1.03796	0.755443	87.6667	84.3829	1.07491	0.222116	134.75	124.23	2.11942	0.0468723	173	85.1384	1.67335	0.0641678	176	105.62	A6	1
M200003015	Rhcg	Q9QXP0	1.0043	0.818312	3187.67	3172.18	1.09859	0.314235	4537.5	4229.7	1.69499	0.106837	7801.67	4545.98	1.67304	0.00884237	7240	4295.49	A7	9
M200014407	Tekt4	Q149S1	1.03641	0.540439	469	451.954	1.2122	0.0208862	757.25	622.164	1.18024	0.483004	381	285.833	1.67248	0.00503653	806	481.201	undefined	7
M300002087	Col6A2	Q02788	1.18082	0.21368	3723.67	3235.74	1.02247	0.755817	4014.25	3968.71	1.6401	0.134389	2920.33	1805.74	1.67165	0.011058	3030.33	1813.98	A7	7
M200006521	Clic1	Q9Z1Q5	1.05836	0.141726	3022.33	2850.19	1.14432	0.164924	3757.75	3325.13	1.75769	0.0185189	4799.33	2796.39	1.67032	0.000746837	4057	2423.85	A6	9
M300021379	Erbb3	Q61526	1.1128	0.482459	389	361.67	0.878005	0.0594442	461	533.035	0.987636	0.913261	623.667	623.804	1.67026	0.0383269	696	409.785	A10	6
M300013047	-	undefined	0.980573	0.733614	986.667	1015.09	1.12078	0.0584121	1464.25	1300.8	1.06008	0.0987564	1055.33	995.225	1.66979	0.0467196	1592.67	944.432	A10	16
M300006896	Zc3Hav1	Q3TN74	1.13477	0.429752	194	173.431	1.11418	0.479479	310.75	283.542	1.64326	0.179504	459.667	244.313	1.66941	0.00111037	319.667	191.671	A7	13
M200016039	Adam19	O35674	1.13838	0.132334	778.667	674.256	1.3123	0.00273302	1230.5	939.274	2.10578	0.019051	808.333	394.424	1.66913	0.0195446	607	359.902	A6	11
M200001751	Hes1	P35428	1.00222	0.911784	1998.67	1987.64	1.03922	0.256758	2457.25	2365.31	1.15548	0.273047	2886	2522.97	1.66782	0.0242544	2693.33	1617.12	A9	13
M300003964	-	undefined	1.14426	0.176382	4438.33	3878.85	1.21387	0.00285592	5740.75	4766.48	1.80409	0.0686683	3973.67	1975.95	1.66769	0.0171195	5090.33	3051.34	A6	16
M300018713	Ottmusg00000000712	Q5T0I8	0.905087	0.187768	366	406.584	0.969653	0.590835	577	602.609	1.55191	0.00586537	669.667	437.326	1.66705	0.00456964	804.667	482.051	A7	11
M300009114	-	undefined	1.03509	0.555746	7369	7165.17	1.14956	0.00556875	9149.5	7948.52	1.63012	0.0916994	6083.33	3843.88	1.66618	0.0007282	6834.67	4107.53	A7	16
M300009422	-	undefined	1.17289	0.00905422	1002	851.428	1.13359	0.0493162	1219	1096.11	1.54465	0.142246	1356.33	896.154	1.66565	0.0102319	749.667	450.536	A7	16
M300006538	Klhl5	Q8BTI0	1.07203	0.388072	892.333	841.183	1.14365	0.00238102	1309.75	1148.08	0.982151	0.849872	842	846.935	1.66564	0.00742319	1195	720.77	A10	7
M300000435	Prodh	Q9WU79	1.33751	0.15711	2258	1738.19	1.49635	0.000206986	4847.25	3259.1	0.620264	0.202276	1481.33	1861.24	1.66556	0.0226002	5275.67	3212.18	undefined	12
M200005430	Mospd2	Q9CWP6	0.823352	0.088793	501	607.232	1.06017	0.536737	585	544.948	1.5512	0.0472064	1582.67	976.858	1.66456	0.01685	932	557.595	A7	7
M200000584	Anxa11	P97384	1.15673	0.067553	3701	3193.78	1.18134	0.0188314	5127	4376.01	1.90246	0.0293409	7343.67	4065.56	1.66419	0.0278806	6802.33	4008.16	A6	5
M300006276	Hspg2	Q05793	1.21061	0.0795964	509.333	421.555	1.12832	0.204196	931.5	870.347	1.57008	0.0150002	928	600.028	1.66367	0.000610694	657.333	395.7	A7	7
M200012734	Kif20A	P97329	1.04733	0.739594	840.667	806.495	1.33224	0.0164629	1658.25	1271.76	1.55996	0.117542	677	440.477	1.66351	0.00646629	630.333	374.337	A7	7
M300005961	Tnrc4	Q8CIN6	1.30466	0.0462984	809.333	626.221	1.22132	0.063026	1029.75	862.522	1.27824	0.32252	617.333	452.106	1.66315	0.0341325	957.667	561.463	A9	11
M200012522	-	undefined	1.02672	0.678199	47	45.8727	1.25134	0.0306772	90	71.9655	1.38548	0.0561502	69	49.6423	1.66315	0.0185583	108.333	65.9283	undefined	16
M300002393	Exoc7	O35250	1.20922	0.0731524	671.667	546.288	1.32646	0.0233862	930.5	702.28	0.989671	0.984664	439.667	233.854	1.66313	0.0101834	856.333	510.913	A10	7
M300006849	Akr1B8	P45377	0.999623	0.979899	877.333	878.65	1.13029	0.186926	1154.25	1031.99	1.94235	0.100625	1298.67	709.25	1.66276	0.00300255	1299.33	783.258	A6	16
M200005224	C11Orf66	undefined	1.06037	0.367802	242.667	230.037	1.08872	0.240828	348.5	319.287	1.22785	0.383164	378	253.192	1.6622	0.00158268	772	465.086	A9	16
M300007078	Rerg	Q96A58	1.13038	0.130879	685.667	609.371	1.16664	0.271867	1111.5	977.781	1.47004	0.000997119	1159.33	791.375	1.6618	0.00578903	1218.33	734.427	A9	6
M200002078	Tmem45A	Q60774	1.04957	0.128175	314	298.194	1.09842	0.220277	454.5	421.119	1.72172	0.0216843	459.667	253.944	1.66158	0.0569433	448.667	266.163	A7	16
M300012054	Tgfb2	P61812	1.19837	0.194221	972	871.581	1.28539	0.0855085	1201	1003.37	3.76537	0.0272949	1086.33	274.678	1.66155	0.272248	1045	752.946	undefined	1
M300004355	Spnb3	Q68FM2	1.00342	0.965478	334.667	331.206	1.11211	0.197274	516.5	476.525	1.6897	0.0902797	739.667	443.331	1.6613	0.0272474	619.333	365.453	A7	7
M300003238	Has2	P70312	1.00337	0.920911	446.667	443.431	1.16835	0.00468793	841.25	720.815	1.16114	0.467632	489.333	395.276	1.6612	0.00123263	969	583.138	undefined	16
M300003812	Cd2Ap	Q9JLQ0	0.951949	0.176887	2276.33	2399.84	1.14409	0.00962556	3014.75	2622.93	1.44346	0.04492	4171.33	2901.77	1.6599	0.0104996	3263.33	1960.21	A7	6
M300015929	-	undefined	1.18497	0.0908684	1667	1410.85	1.17565	0.00122473	2698	2293.69	0.891638	0.430112	939	975.466	1.65974	0.000145594	2725.33	1643.16	A10	16
M300011767	Stap2	Q9UGK3	1.17152	0.214341	486.333	412.685	1.24136	0.00604098	824.5	670.113	1.40359	0.140893	981.667	688.311	1.65872	0.0181708	1380	831.559	undefined	6
M300010897	Tacc1	O75410	0.991067	0.920337	119.333	120.342	1.11926	0.0314285	150	134.03	1.62882	0.0238234	234.667	148.292	1.65867	0.00817022	206	123.831	A7	11
M300013620	Mkl1	Q8K4J6	1.18789	0.0849005	407	341.002	1.35665	0.00304907	535.75	398.908	2.12572	0.0200982	694.667	354.114	1.65852	0.00610077	488.333	295.109	A6	13
M300002534	Rab15	Q8K386	0.967515	0.733371	133	135.917	1.11379	0.040047	181.75	163.293	2.46171	0.161181	471.333	172.039	1.65787	0.0323044	190.667	115.758	A6	6
M300007826	Sorbs2	Q3UTJ2	0.944917	0.547139	28.6667	29.909	1.06926	0.270576	54	51.6763	1.28273	0.182203	35	27.0159	1.65761	0.00522639	51.6667	31.1468	undefined	7
M300001845	Plagl1	Q9JLQ4	1.05263	0.643512	803.667	789.347	1.22977	0.062657	1082.25	909.591	2.17737	0.00898083	1428.33	657.14	1.65753	0.0509607	765.667	459.139	A6	13
M300021685	-	undefined	1.12538	0.221015	7952.67	7133.86	1.19151	0.0418368	9862.5	8349.61	1.4369	0.045096	10005.7	6935.18	1.65749	0.00755753	9829.67	5929.83	A9	16
M300017041	Bc023744	Q3US04	1.04551	0.409452	473.333	448.763	1.14722	0.0174868	724.5	631.109	1.96322	0.0765021	1235.33	644.493	1.65718	0.0228731	887.333	530.539	A6	16
M200004067	Amotl2	Q8K371	1.02728	0.734395	903.333	864.189	1.15589	0.00867389	1322.25	1140.34	1.42934	0.0560128	2617.67	1809.27	1.65443	0.0315011	1582	954.62	A7	11
M300013875	-	undefined	1.27503	0.136579	2867.33	2257.55	1.26945	0.00861714	5921.75	4705.23	0.768448	0.0609952	1821	2215.03	1.65429	0.0215325	6207.33	3771	A10	16
M300018677	-	undefined	1.01616	0.857223	2882.67	2816.33	1.32188	0.00304908	3556.5	2668.22	1.76557	0.0847245	4225.67	2194.55	1.65399	0.00134667	1423.33	856.708	A6	16
M200004656	4632417N05Rik	Q8VCV0	0.957306	0.760003	70	72.681	1.04268	0.480487	90.25	86.7271	1.44821	0.037188	179	122.553	1.65381	0.0481123	117.333	69.5232	A7	5
M200007227	1700047I17Rik	Q3TVY3	0.904265	0.105751	703.667	778.683	1.16043	0.000401671	962.5	830.326	1.36298	0.00181472	1438	1055.43	1.65377	0.00775527	1396.33	844.595	undefined	16
M300016078	Olfr1087	Q8VGA5	1.13217	0.424027	7301.33	6624.43	1.05983	0.0649184	11067.8	10432.1	1.36979	0.175404	4875.33	3154.65	1.65352	0.0447974	10888.7	6520.7	A9	6
M200015107	Qtrtd1	Q5XK35	0.934913	0.454091	157.333	168.887	1.32402	0.0251648	395	294.054	1.30165	0.401047	263	195.892	1.65312	0.0205931	334.667	199.349	undefined	13
M300018074	-	undefined	1.59776	0.250572	368.667	250.559	1.36898	0.0811507	1257.25	927.975	1.5281	0.00764817	1524.33	1004.27	1.65295	0.234514	547.333	360.314	undefined	16
M300008912	-	undefined	1.21212	0.0151039	1252.67	1037.17	1.09568	0.0547629	1409	1294.46	1.11801	0.649	812.667	629.057	1.65242	0.0307985	1429.33	873.513	A9	16
M300016399	-	undefined	1.01216	0.815818	2634.67	2604.66	1.20038	0.00114067	3251.5	2714.42	1.30693	0.00266934	2964.33	2263.43	1.65215	0.00855094	3627.67	2202.79	undefined	16
M200007778	Cdh1	P09803	1.04736	0.168878	3544.67	3378.31	1.20525	0.0146337	4749.25	3976.84	1.69881	0.0110964	5661.67	3391.36	1.65188	0.0121352	6629.33	3967.98	A7	7
M300011388	1810054D07Rik	Q8VDY0	1.07888	0.594314	64.3333	61.7381	1.09042	0.375704	105.5	98.8239	1.23174	0.00813883	107.667	86.9711	1.64999	0.0397703	139.667	84.4646	A9	16
M300009554	Glt25D1	Q3URB8	1.0038	0.928747	867.333	857.201	1.23232	0.00988681	964.25	784.038	1.72441	0.0565662	1932.33	1097.39	1.64993	0.00514584	963.667	582.545	A7	16
M300006557	Slc10A4	Q3UEZ8	1.1339	0.148795	261.333	230.285	1.2453	0.076984	469.25	385.392	1.60556	0.187265	216.333	116.636	1.64929	0.0298049	353.333	217.068	A7	9
M200003797	Cenpf	Q8BVF5	1.01624	0.869745	307.667	307.764	1.36858	0.0220668	535.75	391.814	1.70004	0.0475328	414	235.937	1.64927	0.00641318	282.333	172.263	A6	11
M300020277	Olfr434	Q8VF17	0.91502	0.275905	385	419.682	1.06406	0.0767026	469.25	442.346	1.59465	0.0141716	362.333	222.069	1.64826	0.0327415	426.333	263.204	A7	6
M200008286	Fbxo32	Q9CPU7	1.12043	0.047979	116	103.358	1.08133	0.387926	182.5	174.766	1.63675	0.324199	122	83.8447	1.64822	0.0199924	139	83.3332	A7	11
M200000747	Rac2	Q05144	0.909642	0.210772	126.333	139.129	1.10641	0.00381796	183.5	165.652	1.79862	0.124684	418	222.258	1.64778	0.00533725	235.667	142.544	A6	6
M300015687	-	undefined	1.27211	0.0413096	779	604.714	1.21975	0.0448973	1115.5	924.708	1.43843	0.0722548	866	589.539	1.64756	0.000355872	2185.33	1322.45	A9	16
M200012480	Q9D1T2	undefined	1.12767	0.181581	236.667	211.378	1.16517	0.103727	321.25	271.229	1.6042	0.15981	427	281.404	1.64727	0.0160908	289.333	175.565	A7	16
M300014257	Rusc1	Q8BG26	1.16845	0.286749	3477	3041.08	1.18584	0.00589212	4705.5	3996.19	1.03139	0.667919	1596.67	1476.6	1.64636	0.00880398	4276.5	2596.47	A10	16
M300014425	Gltscr2	Q8BTX4	1.06287	0.426799	645.667	606.842	1.01409	0.866986	651.25	654.328	1.29285	0.154953	1073.67	830.719	1.64576	0.0266165	761.667	460.285	A9	16
M300014172	-	undefined	1.01078	0.88172	1554.33	1523.24	1.47255	0.00685192	1870	1270.5	2.19852	0.000698766	2179	989.946	1.64344	0.000472925	1398.67	849.972	A6	16
M200002899	Wisp1	O54775	0.903271	0.0822257	785	866.678	1.39469	0.00278603	1212.25	862.4	2.22343	0.00632163	1252.33	564.443	1.64139	0.0451391	967	576.971	A6	11
M200001627	Irf6	P97431	0.996202	0.880718	257.667	259.871	1.14001	0.113545	364.25	328.003	1.98105	0.0297077	747.333	391.539	1.64093	0.00181695	382.333	232.363	A6	13
M300004155	Pcdhga12	Q9Z1B0	1.24123	0.0789045	1051	859.611	1.08868	0.147419	1407.75	1330.71	1.40436	0.106886	1174.33	885.853	1.64081	0.00310577	1123	684.521	undefined	7
M300002469	Krt15	Q61414	1.03126	0.584917	2375.67	2338.59	1.06219	0.0205805	3190.5	3022.27	1.71225	0.125599	2133.33	1457.23	1.64074	0.00492513	4073.67	2478.84	A7	7
M300019978	-	undefined	0.97739	0.769682	9103.67	9307.12	1.23578	0.000987355	11385.5	9229.21	1.54608	0.025856	14415.3	9414.81	1.63993	0.00955255	11399	6956.12	A7	16
M200003041	Tcf19	Q99KJ5	1.10818	0.256353	1176.33	1067.34	1.21172	0.00658007	1886	1554.01	1.27198	0.306407	1075.33	881.393	1.63976	0.0148164	1638.67	1002.69	A9	11
M300022123	Irf2Bp2	Q8BJC6	1.10964	0.147755	3068.33	2773.57	1.05215	0.489026	4291.5	4063.55	1.07565	0.379986	3387	3138.16	1.63968	0.0147488	3280	1990.58	A9	16
M300010492	Layn	Q8C351	1.19479	0.197779	4612.67	3907.96	1.10522	0.0333424	6060.5	5478.05	1.46515	0.0510726	4014.33	2815.88	1.63946	0.0346778	5645.67	3423.18	A7	11
M300012062	-	undefined	1.18358	0.056761	1249.67	1061.09	1.18104	0.0275844	2310.75	1995.38	1.30202	0.134434	1542.67	1082.48	1.63939	0.00568206	3151	1922.32	A9	16
M300012044	Tbcd	Q9BTW9	0.983867	0.51068	244.667	248.258	1.13536	0.00295874	318.75	281.274	1.54808	0.133948	715.667	438.134	1.63934	0.0013173	302.667	184.472	A7	11
M200006087	Cdca4	Q9CWM2	0.943619	0.431445	452.667	480.6	1.37184	0.00712151	562.75	405.098	1.95112	0.0452722	893.667	442.662	1.63934	0.0066817	451.333	274.161	A6	13
M300006624	Sez6L	Q6P1D5	1.01786	0.704907	1508	1488.12	0.977642	0.771716	2028.25	2104.78	1.00264	0.97838	1422.33	1317.09	1.63895	0.00651752	4483.33	2738.91	A9	6
M200013767	Col16A1	Q8BLX7	1.22018	0.00444157	1604.67	1319.48	1.17919	0.013731	1712.25	1438.99	1.98949	0.0524299	1799	936.384	1.63892	0.0241723	965.667	583.758	A6	7
M300004087	Q60810	undefined	1.23914	0.325938	234.667	184.261	1.17405	0.0105934	285	244.559	1.32855	0.518872	320	188.882	1.63888	0.0332778	345.333	208.747	A9	16
M300017836	-	undefined	0.960522	0.566369	274	283.973	1.18651	0.0208564	406.25	346.12	1.7049	0.0152285	679.333	397.53	1.63876	0.00516646	465.667	282.817	A7	16
M200009079	Nol9	Q8BQE1	1.32154	0.0908851	15988	12287.2	1.12085	0.220034	18095.5	16302.8	1.40288	0.142957	6746.67	4595.93	1.63873	0.029197	18620.7	11285.3	undefined	13
M300005788	Nbea	Q9EPN1	1.12669	0.265903	167.667	151.728	0.969245	0.487415	200.25	208.792	1.37432	0.0831118	194.667	145.578	1.63834	0.0276161	141.333	84.7968	A7	11
M300011439	Mical2	Q8BML1	0.978173	0.908223	149	151.395	1.29315	0.00828537	352.25	275.501	1.61841	0.059825	158	100.381	1.63789	0.0406901	164.333	99.2792	A7	2
M300008840	-	undefined	1.0447	0.50983	1644	1562.9	1.13081	0.00583691	1458.25	1291.14	1.16326	0.131008	725.333	633.48	1.63714	0.0164655	1106	666.015	A9	16
M200011871	Atp6V1C2	Q99L60	1.01805	0.859411	343.333	339.495	1.06528	0.274677	567	541.378	0.997152	0.986367	343.667	311.717	1.6367	0.00364074	555	339.302	A10	9
M200014419	Hspb9	Q9DAM3	1.04324	0.574857	529.333	508.712	1.13412	0.0459609	781.5	684.405	1.69898	0.0317445	666.333	363.442	1.63585	0.0290576	777	469.368	A7	11
M300012448	Clstn1	Q9EPL2	1.18489	0.00582387	925.667	779.638	1.36542	0.0162112	1293.75	967.862	1.74746	0.0997682	2760.33	1521.22	1.6357	0.0321989	1337.67	800.393	A6	7
M300012427	-	undefined	1.14091	0.342539	803.333	711.377	1.13659	0.018782	1166	1034.39	1.06651	0.83875	526	383.165	1.635	0.0220733	1163	692.734	A10	16
M300008259	Tgfbr2	Q62312	1.13986	0.265887	1217	1085.1	1.07551	0.169441	1674.25	1582.25	1.7917	0.0218484	1769.67	1019.16	1.63451	0.0220058	2055	1255.51	A6	1
M200006266	Jarid1B	Q80Y84	1.0649	0.207823	1567.33	1467.49	1.00364	0.911639	1721.5	1712.93	1.52964	0.0766678	1507.33	1016.36	1.63446	0.00140054	1307.33	800.543	A7	13
M200007209	Mthfd2L	Q6P079	0.851534	0.247621	180	210.144	1.44468	0.0108152	412.25	276.59	1.91148	0.0100065	422.333	221.607	1.63424	0.0354079	430	260.028	A6	16
M300003426	Cd47	Q61735	1.03863	0.332184	1247	1192.76	1.04052	0.421529	1609	1576.83	1.52508	0.00843388	2474.33	1659.95	1.63357	0.00617129	2709.33	1651.26	A7	1
M200002581	Bbc3	Q99ML1	1.10693	0.225586	463.333	426.127	1.19206	0.00570603	442.5	372.31	1.86743	0.00614034	722	379.481	1.63357	0.0162197	542.333	330.381	A6	11
M300005038	Hdac4	Q6NZM9	1.2119	0.0285113	514.333	424.304	1.23688	0.0110058	830.75	679.871	1.28778	0.0582926	591.667	460.675	1.63345	0.00845359	763.667	467.617	A9	13
M300011071	C14Orf173	undefined	1.27918	0.10392	28	22.1924	1.12289	0.00285733	53.75	47.3856	1.54062	0.0750456	45.6667	28.1872	1.63245	0.0267416	40	24.4633	A7	7
M300008752	Au040829	Q8C090	1.056	0.106499	183.333	173.849	1.06991	0.204266	242.5	228.681	1.45004	0.128235	372	254.433	1.63243	0.00309371	186.333	114.611	A7	11
M300009419	Kif13B	O35063	0.931858	0.0946336	914	982.69	0.960059	0.0186824	1073.25	1119.53	1.26807	0.152975	1059.33	824.761	1.63239	0.00182799	1177	721.213	A9	7
M300019821	-	undefined	1.55558	0.0280666	3147	1967.09	1.64239	0.00563911	5865	3493.16	1.89166	0.00740764	20504.7	10731.2	1.63222	0.000665154	16570.3	10194.9	A8	16
M200002390	Cenpa	O35216	1.01897	0.800278	921.667	910.012	1.5065	0.00689228	1480.25	978.839	1.84061	0.233891	1667.67	677.458	1.63122	0.00673859	565.333	346.563	A6	1
M300006142	Leprot	O89013	0.914915	0.25562	931	1015.6	1.18656	0.0806158	1103.5	908.904	1.6602	0.0224307	1994	1203.95	1.63122	0.0117292	1270.33	773.331	A7	1
M200005175	Clec4A3	Q8JZX6	0.987537	0.846494	147.667	148.481	0.984222	0.84213	249.75	258.495	1.57313	0.152988	216.333	120.831	1.63119	0.0471349	270.667	166.308	A7	6
M300021144	-	undefined	1.09684	0.0206908	5106.33	4652.52	1.34392	0.010453	6070.75	4463.97	1.74544	0.105377	7385	3835.42	1.62999	0.00722337	2393.67	1468.44	A6	16
M200007989	St14	P56677	1.16458	0.109621	1104.67	952.078	1.29991	0.0143244	1652.75	1275.42	1.61952	0.123346	2253	1441.65	1.62998	0.0108808	2387	1464.35	A7	11
M300010756	Loc90826	Q9BT55	1.15128	0.241804	4763.33	4181.53	1.04496	0.150855	5393.75	5164.86	1.29084	0.150778	3372.33	2448.11	1.62973	0.032241	6440.33	3904.7	A9	16
M300004021	C18Orf10	undefined	0.961765	0.622731	605	626.403	1.11229	0.0734329	1122.25	997.157	1.37755	0.0525035	952.667	702.306	1.62965	0.0028051	912.333	560.319	A7	16
M300006858	Plxna4	Q80UG2	1.16919	0.372666	148.667	125.718	1.32206	0.066675	264	203.727	1.28928	0.0903358	99	73.7695	1.62961	0.0309036	138.667	84.0579	undefined	6
M300022305	Ctse	P70269	1.45914	0.109127	11115	7334.32	1.5764	0.00811693	18009.8	11206.6	2.14319	0.00439072	41761	19084.5	1.62936	0.00290865	44069.3	26825	A8	11
M300006992	Plxna1	P70206	1.08018	0.500045	414	386.106	1.07807	0.227621	565.75	535.212	1.20551	0.12639	687.333	568.024	1.62926	0.024332	599	369.65	A9	6
M200002526	Pbx3	O35317	1.08559	0.317942	384	351.351	1.53545	0.000395503	475.75	308.993	1.99346	0.00891393	645.667	326.416	1.62855	0.0167944	380.667	233.397	A6	13
M200009144	Atg16L2	Q6PAU0	1.04092	0.62338	333.667	319.582	1.30172	0.00952221	512.25	390.867	1.87861	0.0642387	730	386.949	1.62829	0.0180863	564.667	346.49	A6	16
M300002569	Zfp36L1	P23950	1.12005	0.23495	4725.33	4228.29	1.0358	0.255223	5115.25	4923.24	1.19194	0.0802044	8985	7470.76	1.62821	0.0483048	6615.67	3976.87	A9	11
M300005808	Veph1	Q9C0H1	1.07902	0.512039	879.667	835	1.21081	0.255576	1419.5	1225.89	1.26891	0.0456091	1096.67	884.055	1.62703	0.0170776	1306	794.918	undefined	16
M300008796	2610042L04Rik	undefined	1.01395	0.915498	509	495.477	1.21801	0.0423147	566.5	451.731	1.73428	0.102035	527.667	306.704	1.62673	0.0456918	366	224.288	A7	16
M200014112	Sept8	undefined	1.06049	0.290555	430.333	408.435	1.30874	0.00285957	552.75	419.68	2.01906	0.0309743	1128	552.469	1.62649	0.00874559	521	319.083	A6	16
M200000383	Casp1	P29452	1.09207	0.415689	173	155.34	1.14108	0.0146361	225.75	197.655	1.23824	0.0110269	177.667	142.852	1.6264	0.0214184	291	175.026	A9	6
M200005924	Cav1	P49817	0.947138	0.0557653	1514	1599.44	1.30698	0.0595664	1893	1378.5	2.33615	0.00807729	2525.33	1031.39	1.62618	0.0356109	2801.67	1689.94	A6	6
M300004429	Blnk	Q9QUN3	0.997502	0.972152	537.667	538.109	1.09797	0.0392843	597	546.095	1.57536	0.0345784	1065.67	672.637	1.62565	0.0426576	852.667	521.597	A7	6
M300010859	Man1C1	Q3UN34	1.08603	0.114353	230.667	213.494	1.12547	0.0921819	359	327.067	1.86506	0.0667232	379.667	205.662	1.62413	0.0122597	329	203.813	A6	14
M300016952	Cxyorf3	undefined	0.983664	0.77455	109.333	111.196	1.42691	0.0127708	191.75	136.949	1.75573	0.0221451	232.667	133.77	1.62407	0.0210941	162	99.9314	A6	11
M200002058	Kcne1	P23299	0.967034	0.581372	275.333	282.764	0.941686	0.228532	397.75	426.668	2.02913	0.00452107	832.333	417.886	1.6236	0.00918728	817.667	500.234	A6	9
M300006428	Clcn6	O35454	1.04879	0.5935	717.667	663.549	1.23648	0.033397	1006.75	825.121	0.968935	0.938597	751.333	537.933	1.62328	0.00443039	996.667	615.514	A10	9
M300020463	Eg245376	undefined	0.956192	0.198559	284.333	297.965	1.08238	0.396344	377.75	352.539	1.52514	0.0214428	307	202.54	1.62259	0.03092	384	236.773	A7	16
M300015318	-	undefined	1.00153	0.968406	357.333	356.063	1.17725	0.0157002	512.25	438.692	2.50417	0.0834939	1188	440.405	1.62185	0.00543419	515.333	316.076	A6	16
M300018441	-	undefined	1.00809	0.915679	428.333	421.555	1.06028	0.4566	534.25	509.61	1.58257	0.0314335	458.333	293.558	1.6209	0.0231267	675	414.419	A7	16
M300002506	Spata7	Q80VP2	0.879906	0.246596	123	138.719	1.07281	0.410756	158	142.73	1.31153	0.0391857	184.333	138.726	1.61982	0.0399646	145.667	90.7084	undefined	16
M200004428	Cyb5R3	Q9DCN2	1.05171	0.191731	1577.67	1494.06	1.07036	0.0880039	2040.25	1918.62	1.5088	0.0345965	3538.67	2348.86	1.61972	0.000237901	3162.33	1953.17	A7	2
M300006533	-	undefined	1.22588	0.0329197	179	145.438	1.35193	0.0453236	339.75	259.444	1.67283	0.046886	329.333	189.426	1.61959	0.0118622	578	358.49	A7	16
M300007616	Ophn1	Q99J31	1.19443	0.00615361	542.667	452.479	1.09991	0.000131583	641.5	582.867	1.61754	0.0509214	539	361.868	1.61908	0.00201085	663.333	409.455	A7	6
M200001262	Anxa8	O35640	1.16325	0.266311	60	53.392	1.1914	0.074618	123.75	99.2768	2.06153	0.0407492	113.333	57.7374	1.61865	0.0685973	177.667	111.202	A6	5
M300015912	Etl4	Q3TYN4	1.26916	0.0455911	627.333	503.299	0.985422	0.797108	630.75	651.435	1.33347	0.0749897	271.333	217.912	1.61831	0.0117168	270.667	166.863	undefined	16
M300013404	-	undefined	1.263	0.138263	3054	2473.57	1.10573	0.167252	4676.75	4307.75	1.07061	0.816818	1648.33	1188.99	1.61754	0.0419369	4919.33	3026.48	A10	16
M300001469	Ncapg	Q9JK28	0.957287	0.641623	302.333	319.174	1.4385	0.040362	587	403.118	1.87979	0.113835	591.333	260.881	1.61753	0.000245122	152.333	94.311	A6	16
M200000440	Crybb2	P62696	1.06253	0.313821	863	814.831	1.09207	0.307128	1192.5	1118.18	1.36611	0.0947947	1201.67	861.29	1.61727	0.0207674	1273	777.808	A9	7
M300021774	-	undefined	1.58267	0.0461225	4472.67	2754.13	1.64624	0.00886699	9529.75	5668.82	2.03388	0.0100564	17761.7	8452.35	1.61694	0.00359612	28468.3	17730.5	A8	16
M200001752	Ahr	P35869	0.996677	0.961534	523.333	524.12	1.14285	0.105594	810.75	718.04	1.88182	0.0396958	761	427.577	1.61559	0.00568972	920.333	569.762	A6	6
M300015192	Lrrc10	Q8K3W2	1.12126	0.244236	6202.33	5581.22	1.18456	0.00386179	7245.5	6078.22	1.39786	0.0902461	6956	4846.05	1.61511	0.040678	9092.67	5600.34	A9	11
M300002425	Mbtd1	Q8VE12	0.893348	0.122554	1438	1606.41	1.01477	0.712768	1530.5	1496.4	1.18281	0.0424783	1618	1373.44	1.61447	0.0104926	1633	1017.63	A9	13
M300019921	Vav3	Q9R0C8	1.00392	0.951606	709.333	705.302	1.07074	0.557737	943.5	898.058	1.38261	0.152048	1144	814.214	1.61408	0.000899642	1046.67	649.568	A7	6
M300004128	H2-T10	Q31205	1.14723	0.0281428	1635.67	1429.62	1.15832	0.0379178	2087	1801.46	1.02418	0.879908	1563.67	1388.83	1.61347	0.0119493	3036	1869.32	A10	1
M200003641	Zfp36L1	P23950	1.06215	0.264057	6469	6079.3	1.0804	0.111898	6291	5762.8	1.33382	0.0290322	12685.3	9505.53	1.61318	0.0373731	7508.33	4568.97	A9	11
M200005991	Unc93B1	Q8VCW4	1.07457	0.145665	412.667	380.76	1.04097	0.563667	612.75	599.825	1.82593	0.0676539	1067.33	586.1	1.61298	0.0207587	934.333	576.176	A6	6
M200004739	Plcd1	Q8R3B1	0.96288	0.618095	168.333	173.746	1.18385	0.0233597	225.5	191.878	1.46206	0.147174	311	216.559	1.6127	0.000557036	218.333	135.454	A7	5
M300019174	Rnps1	Q99M28	1.20086	0.146269	585.333	493.892	1.4525	0.00269219	725.5	504.087	1.54672	0.0392382	1092	729.567	1.61225	0.014796	638.333	399.925	undefined	13
M300000237	C9Orf58	undefined	0.969821	0.186144	6542.33	6759.11	1.16767	0.00815827	7962.25	6835.4	1.73296	0.0468276	19157.7	10746.4	1.61217	0.00779497	12333	7605.87	A7	14
M300006102	4930417M19Rik	Q8BVE9	1.01387	0.504105	346.333	343.286	1.27867	0.0212531	657.25	497.825	1.2522	0.0772592	497.333	381.914	1.61215	0.0237982	648.667	399.334	undefined	9
M300021215	Cldn8	Q9Z260	0.937935	0.459217	1857.33	1961.3	1.1441	0.268383	2193.25	1911.18	1.58463	0.0417756	3274	2125.52	1.6109	0.11503	3031.33	1828.64	A7	7
M300012629	Pxmp3	P55098	1.12473	0.351907	401	354.575	1.12829	0.00252053	503.25	447.404	0.863452	0.641214	403	400.175	1.61061	0.0285255	799	496.53	A10	11
M200016060	Gpr34	Q9R1K6	0.873184	0.00240334	90.6667	103.823	1.01854	0.722286	172.75	168.131	2.54839	0.00895043	185.667	75.6128	1.61046	0.0674282	239.333	148.526	A6	6
M300012254	Dscr1L1	Q9JHG2	0.942721	0.38811	394.667	415.775	1.04111	0.281618	559.75	541.037	1.80369	0.0177641	733.667	402.119	1.60966	0.0208422	822.667	505.404	A6	6
M200001331	Lmna	P48678	0.980719	0.750171	327.667	330.897	1.34624	0.0265916	510.25	383.923	2.35796	0.0277862	1198.33	524.638	1.60954	0.021151	570	353.018	A6	7
M300000448	Crtc1	Q68ED7	1.02906	0.829525	2094	2061.95	1.14214	0.0354427	2700.25	2365.41	1.26998	0.150386	834.667	619.822	1.60951	0.00944923	1780	1107.57	A9	13
M200000046	Ccl6	P27784	1.07221	0.177753	325	306.094	0.931572	0.240411	505	530.289	1.92362	0.0184678	508	264.047	1.60869	0.0240633	573.667	355.145	A6	6
M300006740	Kif19	Q2TAC6	0.987245	0.843651	90.3333	90.9743	1.1633	0.10469	150.5	132.846	1.22593	0.0773867	87	71.8511	1.60839	0.011186	103.667	64.5834	undefined	7
M300013006	Pif1	Q80W44	1.06225	0.469966	1878	1763.99	1.02158	0.265876	2310	2258.48	1.23044	0.197044	1179.67	891.03	1.60656	0.0277407	2075.67	1273.8	A9	16
M200003450	Gad1	P48318	1.00357	0.919739	733.333	726.774	0.992252	0.832237	811	817.536	1.57141	0.0606466	554	336.372	1.60654	0.0235687	720.333	450.917	A7	11
M300014680	4732495G21Rik	Q8BFZ3	1.05892	0.639764	4982.33	4671.31	1.34332	0.00248289	5020.5	3749.44	2.08518	0.014136	6546.67	3096.26	1.60647	0.0367447	4231.67	2609.33	A6	7
M200012745	Kirrel1	Q80W68	1.18317	0.150808	347	299.416	1.04427	0.606833	360.75	353.69	1.53337	0.144827	570.333	351.406	1.60537	0.0045387	312.333	196.284	A7	7
M200003719	Dbn1	Q9QXS6	1.15282	0.0212194	1851.67	1606.13	1.20217	0.0244273	2268.75	1898.28	1.62133	0.149179	2041	1285.24	1.60484	0.0217332	1796.67	1122.11	A7	7
M300014604	C8Orf70	undefined	0.924291	0.327477	803.667	868.645	1.09538	0.0700385	1096	993.724	1.40997	0.0075344	1061	751.574	1.60429	0.0108037	1236.67	768.232	A7	16
M300000939	Numbl	O08919	1.06258	0.477222	646.667	605.218	1.1609	0.0421055	995.25	865.037	2.11171	0.0676279	1206.67	550.015	1.60355	0.0024795	709.333	443.291	A6	6
M300002901	Rab3C	P62823	0.851896	0.389247	73	86.679	1.04664	0.434102	73.25	70.5202	1.46174	0.0581598	149.667	100.12	1.60256	0.0194285	80	49.7904	A7	6
M300011048	1700049G17Rik	undefined	1.17416	0.0747801	4552.33	3835.83	1.03777	0.403939	4529	4391.88	1.24541	0.171262	2462.67	1784.87	1.60215	0.048643	4145	2486.02	A9	13
M300002549	Serpina1D	Q00897	0.698365	0.131267	859.667	1256.04	0.750805	0.0359681	1638.75	2207.54	0.750595	0.162528	1610	2099.53	1.60169	0.00640623	2170	1370.1	A10	11
M200004516	Pvrl4	Q9DBP8	1.00101	0.994387	105	104.897	1.05175	0.573025	179.25	175.45	1.41569	0.155743	183.667	134.431	1.60141	0.0299934	188	116.958	A7	1
M200009565	3100002J23Rik	undefined	0.953704	0.506147	147.333	154.652	0.988424	0.641909	198	199.328	1.21012	0.358382	72.3333	56.9391	1.60092	0.00552568	93.6667	58.6974	A9	16
M300011001	Vash2	Q8C5G2	1.04457	0.385662	436.667	417.599	1.22215	0.0288078	602	486.266	1.79493	0.0143354	304.667	172.964	1.60087	0.0222262	295	187.17	A6	16
M200012835	Dqx1	Q924H9	1.30808	0.132955	262.667	201.157	1.26778	0.0106375	394.75	309.19	0.859527	0.423168	216.667	240.929	1.60072	0.0263468	395	240.588	A10	13
M300010240	Colec12	Q3TYT8	0.877097	0.0776086	613	698.596	0.946094	0.239721	678.75	707.35	1.37317	0.025685	1103.67	820.673	1.60058	0.00410614	547	339.197	A7	1
M300000917	Cpt1C	Q8BGD5	1.12318	0.346811	232.333	206.842	1.05346	0.464575	315.75	302.636	1.39945	0.0737665	272.333	204.576	1.6003	0.0306601	209.333	131.032	A7	5
M200006433	Dnmbp	Q6TXD4	1.16327	0.0680723	140	119.908	1.32631	0.0129589	183.25	139.87	1.58	0.0382076	352.667	219.741	1.60021	0.0152149	177.333	110.431	A7	11
M200006246	Rhou	A4IF60	1.06585	0.219542	647.667	605.89	1.06669	0.03341	699.5	651.996	2.46277	0.0200122	838.333	359.606	1.59976	0.0201401	987.333	618.621	undefined	13
M200006292	Zdhhc20	Q5Y5T1	0.977891	0.527702	692.333	711.843	1.03547	0.33131	781.75	754.012	1.44126	0.0481871	759.333	517.912	1.59959	0.00541228	707	439.316	A7	16
M300001175	-	undefined	0.919922	0.466206	905.333	978.269	1.30808	0.019325	1286.5	980.434	1.94465	0.00464594	2883	1471.71	1.5993	0.0120711	2092	1298.26	A6	16
M300006851	Akr1B7	P21300	0.910201	0.0323615	456.333	500.571	0.906508	0.0205151	582	645.261	1.21246	0.479424	497	391.107	1.59919	0.043139	633	390.29	A9	5
M300001173	Bc052055	Q3UR50	1.0639	0.533887	437.667	411.981	1.14657	0.0912375	593.75	515.271	1.1153	0.326358	328.667	290.121	1.59913	0.00557562	593.333	371.756	A10	11
M200009435	Sh3Gl2	Q62420	1.03456	0.688888	4706	4519.47	1.19795	0.00548918	7559.75	6252.47	2.23532	0.012175	10952.7	4875.84	1.59869	0.0521539	9341.33	6027.14	A6	5
M200014956	Mas1	P30554	1.04375	0.126569	287.667	276.049	1.08262	0.113258	597.25	541.572	0.92025	0.654666	255.333	263.472	1.59865	0.0440487	673.333	409.87	A10	6
M200012082	Il33	Q8BVZ5	0.876582	0.117163	361	409.715	0.99242	0.941779	254.5	249.648	1.53524	0.0198734	631	414.04	1.59828	0.0528261	691.333	440.606	A7	1
M200004436	D10Ertd610E	Q8R1Q4	1.14099	0.144686	686	600.94	1.12602	0.0296671	865.75	777.085	1.62519	0.103355	543.667	347.148	1.59812	0.0401117	585.667	365.898	A7	6
M200003813	Uts2R	Q8VIH9	1.09457	0.304722	768	691.354	1.33103	0.00808809	833.5	624.393	1.44793	0.178562	692.333	364.104	1.59808	0.0293916	811.333	509.517	undefined	6
M300020845	-	undefined	1.61966	0.0248276	6291	3749.57	1.72232	0.000512502	10387	5950.91	2.12916	5.73789e-05	42351.3	19937.8	1.59698	0.0213551	33875	20914.3	undefined	16
M300021923	Gdf6	P43028	0.892712	0.166545	76.6667	85.9645	1.12925	0.0239173	65.5	57.6895	1.52549	0.109348	120	79.4788	1.59683	0.00724247	73	45.825	A7	6
M300014094	Spag17	Q6Q758	0.980643	0.680604	78	81.3886	1.03356	0.609895	110	106.336	1.23543	0.244487	134.667	125.694	1.59569	0.00917478	148.667	92.8376	A9	16
M200001009	Epor	P14753	1.03421	0.34914	249.667	241.729	1.19108	0.0991896	414.75	350.282	1.50363	0.0776591	591	403.183	1.59566	0.00460684	486.333	304.067	A7	1
M300004759	-	undefined	1.04842	0.437594	1561	1515.03	1.07778	0.274049	2073.5	1943.91	1.45627	0.00468589	1612.67	1097.06	1.59561	0.0238046	1436.67	896.304	A7	16
M300004953	Prim2	P33610	1.0675	0.0869897	256.667	240.465	1.34672	0.0237362	335	252.768	2.12747	0.0358555	294	142.832	1.59479	0.00655048	219.333	136.869	A6	13
M300018315	-	undefined	1.13684	0.0023244	1451.33	1277.34	1.10059	0.159501	1731	1582.57	1.07524	0.689765	932.333	778.624	1.59403	0.00197026	1615.67	1013.78	A9	16
M200001715	Pcnt	P48725	1.14752	0.140437	819.667	719.287	1.06633	0.166247	1039.75	982.385	0.994237	0.974073	479.333	437.63	1.594	0.0133798	717.667	449.895	A10	16
M300021767	4930471C06Rik	undefined	1.0733	0.420407	816.333	771.494	1.11458	0.167386	1021	929.739	1.19663	0.163003	523.667	425.453	1.59395	0.0176008	804.667	501.69	A9	16
M300005195	Ptpn14	Q62130	1.16788	0.103942	61.6667	52.6542	1.20077	0.0730482	96.5	82.8985	1.09757	0.481158	109	96.2303	1.59366	0.0237935	75.3333	46.8347	A10	11
M300017439	Tinp1	O95478	0.904952	0.371033	1678	1865.01	1.12721	0.0415769	1849.5	1639.45	1.54872	0.0257907	2947.67	1927.77	1.59345	0.0442956	2357	1463.01	A7	16
M200012113	Tmbim1	Q8BJZ3	0.99154	0.649023	548	551.465	1.13897	0.00264587	656.25	576.012	1.66849	0.0267244	1555.33	945.82	1.59305	0.00108147	1032	647.568	A7	16
M300004585	Atp10A	O54827	1.09481	0.0388519	275.667	251.806	1.14402	0.0222403	306.25	265.223	1.59264	0.0130307	413	260.559	1.59221	0.0312507	361.667	228.117	A7	9
M200000420	Zfp185	Q8C875	0.972643	0.641988	173.667	178.654	1.13121	0.169688	220	200.637	1.63832	0.0199117	299.333	185.401	1.59217	0.00970457	221.667	139.641	A7	16
M300016080	Dmd	P11531	1.10786	0.132351	379.333	342.399	1.06176	0.12124	439	414.674	1.45066	0.0659784	353	248.488	1.59152	0.0355009	302.333	184.688	A7	7
M200012024	Ccdc34	Q9D068	0.893227	0.137546	1155	1296.88	1.15129	0.0527991	1418.25	1219.07	1.43873	0.00630154	1416.33	981.777	1.59068	0.0256109	842	529.404	A7	16
M300000428	Ncstn	P57716	1.07188	0.394538	1244.67	1165.61	1.06185	0.13318	1308	1243.26	1.16708	0.374369	1486.33	1250.86	1.59052	0.00831856	1923.67	1199.18	A9	11
M300000151	Lgals9	O08573	1.21723	0.0295106	1038.33	852.26	1.20576	0.00432424	1187.25	987.592	1.6136	0.0441482	1596.67	1002.99	1.59041	0.0191457	1185.67	746	A7	6
M300010454	-	undefined	1.01166	0.768666	8071.33	8016.33	1.1147	0.00577031	10056.8	9014.43	1.62044	0.0803196	9816	5908.23	1.58948	0.000679651	7518.33	4726.34	A7	16
M300010397	-	undefined	1.07703	0.559419	50.6667	48.0461	1.01912	0.654179	72.25	69.9465	1.41701	0.0405662	76.6667	54.1928	1.58901	0.0296375	87	54.825	A7	16
M300020032	Usp53	P15975	1.15076	0.212993	441.333	392.708	1.25339	0.00604957	840	672.853	0.964199	0.703786	682.333	697.595	1.589	0.00155425	760.667	477.263	A10	11
M300014977	-	undefined	0.940786	0.601961	412.667	446.881	1.55352	0.00125243	529.75	338.582	2.42288	0.080778	659.667	263.265	1.58882	0.0130387	353	221.546	A6	16
M300016337	-	undefined	1.24818	0.100719	10257.7	8329.12	1.08796	0.126749	11356.2	10403.8	1.08422	0.722429	6135.67	4696.97	1.5881	0.0304725	14497.3	8996.95	A10	16
M200002597	Dnmt1	P13864	1.07058	0.279526	317	293.827	1.37212	0.00607936	523	383.498	1.96466	0.0525984	552	282.286	1.58805	0.0074187	277.667	173.741	A6	13
M300001630	Cyb5R3	Q9DCN2	1.03147	0.383525	1346.33	1300.42	1.14939	0.0166982	1639.25	1431.36	1.58956	0.0302017	2656	1653.87	1.58769	0.0160056	1481	946.473	A7	2
M200000943	Col6A1	Q04857	1.10678	0.238867	2535.67	2334.9	1.10136	0.157449	2506	2264.24	1.45956	0.130414	3213	2300.56	1.58728	0.00173243	2231.67	1403.74	A7	7
M300003056	Spata13	Q5DU57	1.19129	0.0688256	305	253.883	1.16758	0.100643	344.25	300.494	1.62756	0.00253078	392.667	244.218	1.5866	0.000347969	343	216.288	A7	6
M200014675	4930584F24Rik	Q9D4P3	1.01346	0.861892	434.333	436.539	1.1591	0.0563264	582	507.025	1.70692	0.0110145	628.667	354.329	1.58622	0.000658022	716	450.835	A6	16
M200003362	Inpp5D	Q3UPF9	1.05261	0.569292	72.3333	67.8042	1.06439	0.28217	105.5	101.421	1.40668	0.171057	88.3333	67.7922	1.58611	0.0110815	109	68.5558	A7	6
M300014369	-	undefined	1.10102	0.396078	1012.33	932.557	1.47136	0.021739	1501.75	1034.3	1.50491	0.0640419	1491.67	975.457	1.58433	0.0306505	1298.33	829.513	undefined	16
M300000787	Crip1	P63254	0.970496	0.668991	3397.67	3479.21	1.08374	0.188447	4382	4038.73	1.94122	0.00289458	7027	3603.49	1.58407	0.0310573	4047.33	2544.01	A6	7
M300003933	Six2	Q62232	1.01347	0.811459	272	270.965	1.08673	0.240351	348.75	320.244	1.67481	0.0125405	283.333	166.582	1.58379	0.016763	306.667	192.95	A6	13
M300017219	Hmgb2	P30681	1.09789	0.0565896	7700.67	7035.97	1.28574	0.00771235	9265.5	7140.03	1.65583	0.136828	9271	5112.27	1.58374	0.0152084	3957.67	2513.46	A7	13
M200015975	Grhl2	Q8K5C0	1.13363	0.132726	278	246.151	1.11939	0.258655	535	493.254	1.57769	0.0840799	444.667	285.982	1.58327	0.00633213	585	369.906	A7	13
M200008713	5430432N15Rik	Q0ZCJ7	1.1475	0.382577	1928.67	1721.52	1.13687	0.000658207	2680	2358.13	0.854363	0.543918	998.333	940.647	1.58306	0.00317232	2942.33	1851.25	A10	13
M200001664	Atbf1	Q61329	1.14876	0.181231	755.667	647.654	1.23767	0.0306867	955	782.925	1.50149	0.0615788	1069.67	725.205	1.58252	0.00960472	837.333	524.29	A7	11
M300012929	-	undefined	1.02591	0.710711	97.3333	95.1884	1.16863	0.145771	183.75	161.768	1.44027	0.0127602	147.667	101.654	1.58233	0.00129131	185.667	117.69	A7	16
M300011519	Lasp1	Q61792	1.17389	0.163119	1248	1075.78	1.2022	0.0116326	1715.75	1442.7	1.71052	0.047783	3365.67	1880.87	1.58229	0.0106309	1808	1140.22	A6	7
M300015274	-	undefined	0.92503	0.37911	5162.33	5463.92	1.02392	0.364388	5579.25	5460.91	1.31909	0.0181704	15221	11443.6	1.58193	0.0262969	6479.67	4180.36	A7	16
M200004382	Arhgap1	Q8C5A0	1.00302	0.923749	1018	1011.54	1.24676	0.00357168	1428.75	1142.36	1.78277	0.0853046	2976	1592.86	1.5819	0.0237186	1707	1079.19	A6	6
M200001880	Melk	Q61846	0.943519	0.514336	164.667	174.231	1.53556	0.0062605	350.25	227.444	2.4114	0.0581532	368	133.788	1.58103	0.0308913	123	76.4426	A6	6
M300001583	Zfp207	Q5SYI9	0.961523	0.287427	999.667	1035.35	1.09069	0.015124	1188.75	1083.91	1.12493	0.357101	975.333	872.778	1.58099	0.00334828	973.333	613.288	A9	11
M200000958	Pld2	P97813	0.968127	0.719853	337.333	347.888	1.06414	0.0924815	498.25	462.567	1.64354	0.0613371	555.333	343.095	1.57951	0.00676553	588.667	373.512	A7	5
M200005278	4632434I11Rik	Q9D655	0.863842	0.0615306	62	71.8749	1.35299	0.0331511	102.5	75.1014	1.53559	0.170538	102.667	58.1047	1.57936	0.00393987	48	30.2407	undefined	16
M300013247	C1Orf106	undefined	1.04307	0.107392	588	564.401	1.17525	0.0069547	823.25	700.757	1.80975	0.0122208	948.333	521.827	1.57888	0.00353129	933	590.654	A6	16
M200015647	C1Orf100	undefined	1.1098	0.217254	309.667	277.763	1.50008	0.110521	366.25	241.679	2.32076	0.0414636	607.667	274.548	1.5785	0.0629555	371.333	230.295	A6	16
M200012915	Rabepk	Q8VCH5	1.09558	0.20625	1706.67	1565.09	1.16651	0.0609073	1664	1415.18	1.19862	0.413309	1042	761.49	1.57764	0.0416066	1813	1157.19	A9	6
M300003886	Cyp4F16	Q3V1F1	0.919922	0.50255	116.333	124.628	1.08041	0.0293894	168.75	156.808	1.34143	0.202605	295.667	213.938	1.57752	0.0265362	152.333	96.7646	A7	2
M300012064	Lgi2	Q8K4Z0	1.04948	0.588891	266.333	254.463	1.42498	0.0145969	443.75	316.137	2.77173	0.070041	669	199.915	1.57736	0.0195084	258.667	161.754	A8	6
M200002762	Mrc2	Q64449	1.10255	0.348306	90.6667	85.3681	1.17524	0.119224	159.75	140.455	1.78623	0.100191	383	213.641	1.57702	0.00328569	119	75.296	A6	6
M300011611	D130059P03Rik	Q69Z27	1.14023	0.189731	767	670.26	1.2127	0.0087987	1267	1045.12	0.848363	0.335276	624.333	688.745	1.5763	0.0433689	1532.67	976.084	A10	13
M300016592	Pcdhb10	Q14DQ9	0.93248	0.142123	289	307.664	1.01156	0.560456	384.75	377.176	1.59857	0.0275386	426.333	270.555	1.57616	0.00423131	248	157.815	A7	7
M200008614	Olfr672	Q9WU93	0.873825	0.177964	77	88.9326	0.911946	0.0330143	134.75	147.74	1.493	0.00282309	157	104.365	1.57604	0.0330858	201.667	126.246	A7	6
M300004023	C18Orf21	undefined	1.08478	0.0177944	1974	1817.82	1.00929	0.835719	2095	2099.53	1.13139	0.248358	1622.33	1385.6	1.57563	0.0322685	2996	1868.05	A9	16
M300000906	Tgfbr1	Q64729	0.923857	0.632623	601	679.946	0.936707	0.251906	815.5	887.088	1.72776	0.0070811	1420.67	815.889	1.57555	0.0214135	893.667	568.884	A6	6
M300005732	Src	P05480	1.07801	0.546652	413.667	380.021	1.13487	0.0099815	568.75	496.59	1.40841	0.216795	681	483.914	1.57532	0.0170694	487	309.204	A7	6
M300018704	Aa536743	Q3UZH6	0.980262	0.66373	1635.33	1674.86	1.12133	0.0168437	2071.25	1834.14	1.58047	0.00432016	2177.67	1369.71	1.57496	0.00243129	2089	1323.53	A7	16
M300000907	Tgfbr1	Q64729	0.939555	0.63831	723.667	791.48	0.936751	0.335723	920	993.704	1.77054	0.00562124	1271	712.692	1.57422	0.0170173	1039.33	654.637	A6	6
M300009977	Krt16	Q9Z2K1	1.02915	0.67786	118	114.463	1.2475	0.101189	172.5	141.516	1.9379	0.0519559	249.333	126.304	1.57415	0.0304569	164	103.331	A6	7
M300011993	Akna	Q80VW7	1.08283	0.412319	482.667	448.404	1.05019	0.1671	734.25	699.373	1.60471	0.0150891	515.667	321.911	1.57383	0.0341493	559	350.491	A7	16
M200005563	Tor3A	Q9ER38	1.00464	0.845591	296	293.829	0.972791	0.686183	313.5	322.338	1.34934	0.022845	393	290.828	1.57378	0.0106459	384.667	244.047	A7	11
M200014762	Cyb561D1	Q8N8Q1	1.07785	0.248372	939.667	877.655	1.04212	0.285339	869.75	841.3	1.22968	0.021249	635.667	510.615	1.5734	0.000477083	826	524.867	A9	2
M300008504	Sgpp2	Q810K3	1.20684	0.011027	353.667	293.315	1.44877	0.0776301	517.5	368.219	1.54826	0.0636513	590.667	400.781	1.57338	0.0157536	503	321.42	undefined	16
M300018539	-	undefined	1.23968	0.284378	147.667	122.587	1.15454	0.21937	213.5	191.118	3.23571	0.166539	140.667	54.8653	1.5733	0.0356061	110.333	69.8584	undefined	16
M300009788	Lepr	P48356	0.970682	0.695592	1061.33	1111.41	1.13979	0.157804	1612.75	1424.1	1.32147	0.289802	1165.67	887.741	1.57315	0.0279013	1053.33	668.846	undefined	6
M200015878	C9Orf140	undefined	1.06862	0.117418	254	236.797	1.18382	0.103561	399	343.963	1.37355	0.0631852	356	255.421	1.57291	0.0111328	314	199.88	A7	14
M200009022	Cald1	Q8VCQ8	1.01342	0.905512	2635.67	2675.03	1.21592	0.00745835	3668	3003.03	2.00478	0.00651039	3938.67	1948.93	1.57223	0.0396394	2326.33	1471.52	A6	7
M300006338	Cdca8	Q8BHX3	1.16306	0.215066	336.667	295.671	1.42931	0.00521978	599.5	416.344	1.87372	0.197735	664.667	294.151	1.57221	0.0189421	200.333	126.006	A6	11
M300001537	Scube1	Q6NZL8	0.988235	0.919061	109.667	110.272	0.995816	0.958069	198.25	203.198	1.09491	0.545998	177	166.092	1.57145	0.0368497	142.667	90.9747	A9	7
M300008997	-	undefined	1.12808	0.431212	89.6667	79.1431	0.845	0.0974609	109.75	128.663	0.838422	0.466365	49.6667	54.6351	1.57132	0.0256104	132	83.3635	A10	16
M300021251	-	undefined	1.13376	0.123699	2432	2151.21	1.08936	0.189174	3432.25	3182.32	1.18161	0.00320727	1855.67	1584.28	1.57084	0.00691298	4118	2619.74	A9	16
M300002645	Tmed10	Q9D1D4	0.924027	0.185726	781.333	850.42	1.11988	0.0447897	905	816.03	1.6675	0.0293896	1086.67	659.916	1.57077	0.0110601	877.667	561.584	A7	7
M200005404	Trip6	Q9Z1Y4	1.09954	0.360293	521	471.593	1.23346	0.00549174	679.25	556.04	1.43681	0.0906715	742	535.932	1.5706	0.00618951	771.667	493.194	A7	7
M200002176	Has2	P70312	0.696464	0.0180655	35	49.9567	0.897632	0.503004	63	64.2334	2.50396	0.0188355	44.6667	17.4565	1.57058	0.0310849	42	26.7837	A6	16
M300010222	Dnajb5	O89114	1.02975	0.591616	1007	980.808	1.11686	0.0397825	1696	1495.55	1.35468	0.00134001	1194.67	884.524	1.57053	0.0026788	1696.67	1080.65	A7	11
M300005168	Tagln2	Q9WVA4	0.960606	0.495185	5240	5436.87	1.14254	0.00992408	6718.25	5902.47	1.72263	0.0257469	10350.3	6079.75	1.57028	0.0353112	9714	6250.64	A6	7
M300000983	3300002I08Rik	Q9CXH3	1.2835	0.173191	21	16.9786	1.10979	0.42508	36.25	33.9637	1.35656	0.00918274	24.3333	17.8562	1.56947	0.0216385	46.3333	29.4343	undefined	13
M300012093	Edaradd	Q8WWZ3	1.13606	0.120136	84.3333	73.7821	1.17679	0.0759475	112.5	96.6203	2.70428	0.168627	176.333	67.7854	1.56908	0.0295706	154.667	98.8818	undefined	3
M300002719	Tcfap2A	Q6LCW3	1.08443	0.0142164	1226.67	1130.99	1.181	0.030392	1900	1621.18	1.88094	0.0373959	1293.67	729.852	1.56882	0.00950164	1754.33	1117.59	A6	13
M300012899	Plekhh2	Q8C115	1.11341	0.56045	772.667	720.696	1.13301	0.0442561	1178	1046.91	1.07554	0.487057	473.333	437.694	1.56876	0.00111404	686	436.539	A10	16
M300006680	Sfrs8	Q8CCZ1	1.25307	0.112786	1326.67	1053.54	1.22754	0.00924507	2421.25	1983.92	0.903782	0.551018	866	872.811	1.56866	0.0211412	2240.33	1426.68	A10	13
M300001990	Supv3L1	Q50HX5	0.912559	0.0202289	826.333	906.379	1.1134	0.0841337	908.75	816.585	1.41876	0.043693	1041.67	731.324	1.56849	0.0172082	824.333	527.463	A7	13
M200009438	Il17Rb	Q9JIP3	1.82137	0.0408365	26	14.5345	1.33713	0.0269115	43.75	33.7756	1.88398	0.0619337	103.333	52.7626	1.56805	0.042344	47.3333	30.3502	undefined	1
M300005327	Lamc3	Q9R0B6	1.14419	0.0674528	1367.67	1204.07	1.12491	0.264077	2149.25	1949.71	1.0222	0.914642	942.667	802.781	1.56804	0.0268423	2680.67	1690.43	A10	7
M300002630	-	undefined	0.9031	0.0161087	63.3333	69.9712	1.12255	0.414135	152	143.523	1.20186	0.281194	158	132.942	1.56768	0.0381502	185	116.214	undefined	16
M300020795	-	undefined	0.956652	0.411115	2156.33	2250.86	1.12383	0.011285	2419.25	2147.63	1.7805	0.0283644	3024.67	1663.48	1.56712	0.024533	2002.67	1283.13	A6	16
M300006201	Kcnq4	Q9JK97	1.15869	0.0364236	2772	2390.8	1.132	0.202026	3952.5	3546.45	1.29101	0.116737	2647.67	1916.47	1.56678	0.00352427	4840	3077.41	A9	9
M300012209	Dse	Q8BLI4	0.819434	0.0128264	202.667	246.411	1.18302	0.0171355	266.5	223.481	1.68001	0.00485972	404	245.286	1.566	0.0016016	154.667	98.9576	A6	3
M200004210	Rab12	P35283	1.00642	0.934744	861	852.913	1.13073	0.0138527	1134.75	1006.96	1.51623	0.0349768	1678.33	1096.61	1.56586	0.0114627	1186.67	755.927	A7	13
M300022028	-	undefined	0.965745	0.764465	2618.33	2674.05	1.04991	0.145724	2089.75	1992.03	1.36563	0.00750258	3453.67	2505.38	1.56495	0.0356109	1945	1275.75	A7	16
M300022029	-	undefined	0.93666	0.588271	1489	1590.33	1.13495	0.00711377	1247.25	1091.44	1.67552	0.0252867	3289	1940.24	1.56481	0.0490316	1673	1047.34	A7	16
M300007497	Trim12	Q99PQ1	1.07635	0.139111	247.333	229.466	0.995034	0.903351	369	363.612	1.20699	0.129595	418.667	341.042	1.56469	0.0139177	389.667	248.226	A9	11
M300013396	Mcm3	P25206	1.0154	0.877889	464.333	453.029	1.51824	0.00510013	683.25	449.503	2.10832	0.0495385	524.333	240.712	1.56402	0.0759246	286.667	181.729	A6	13
M300006649	Mthfd2L	Q6P079	0.981012	0.766147	79.3333	81.4291	1.05379	0.118989	106.75	101.609	2.14353	0.15833	113.667	58.2445	1.56352	0.0337844	81	51.5343	A6	16
M300018030	-	undefined	1.14547	0.153763	16956	14710.1	1.08749	0.171161	17879	16515	1.26469	0.0255782	9625	7849.82	1.56351	0.00414233	19755	12668.2	A9	16
M200007770	Gfra4	Q9JJT2	1.09993	0.27443	804.667	742.38	1.11018	0.135557	1040.25	950.345	1.20601	0.0848721	718	599.904	1.56329	0.0180532	1122.67	712.497	A9	6
M300011642	Phactr1	Q2M3X8	1.2657	0.036967	959.667	750.66	1.31247	0.0966282	1353.25	1045.37	1.35962	0.099444	995	769.933	1.56318	0.0306607	1343.67	851.648	A9	7
M300005276	Pfkfb3	Q9ESY2	1.00206	0.936943	511.333	510.654	1.14884	0.0136844	771.25	672.729	1.68609	0.0373069	1507	899.919	1.56294	0.00397051	1034.67	662.178	A6	8
M300019682	-	undefined	1.04688	0.524829	8066	7757.11	1.01345	0.817623	9360.5	9390.19	1.12775	0.304259	16766	14624.7	1.56278	0.00289729	10175.7	6542.2	A9	16
M200004699	Prkci	Q62074	0.928023	0.0375201	1203	1296.07	1.20615	0.0191529	1730.5	1423.86	1.77686	0.00545529	2344.33	1323.94	1.56257	0.0463311	1736.33	1117.02	A6	5
M300007811	Rbpms	Q9WVB0	1.14474	0.316182	2312	2012.31	1.14302	0.0921649	2684.25	2357.66	1.48168	0.0326037	3808	2569.03	1.56127	0.00653036	3664	2333.68	A7	13
M300019134	C18Orf30	undefined	1.067	0.2374	219.667	206.767	1.00736	0.86704	338.75	336.925	1.20942	0.0320628	178.667	147.7	1.56081	0.0487966	254	162.087	A9	16
M200004150	Tnfrsf19	Q9JLL3	0.898064	0.274896	157	174.032	0.928379	0.0127739	188.5	203.919	1.94942	0.0355782	213	108.66	1.56043	0.0296215	123	79.7622	A6	1
M300013258	8430415E04Rik	Q14CI7	1.15867	0.106043	1102.33	955.675	1.16672	0.10217	1802	1548.51	1.14779	0.573213	812.333	573.673	1.55994	0.00540949	1690	1081.77	A10	16
M200006619	Mapkapk2	P49138	1.05709	0.551832	881.667	835.659	1.11403	0.106802	1077	978.612	1.50923	0.0199992	2049.67	1380.87	1.55982	0.0196603	1170	751.142	A7	6
M200003502	Pcdhb22	Q8C8Z3	0.969701	0.695948	157	162.329	1.08827	0.429513	234.5	223.011	1.81905	0.0435919	212.333	119.539	1.55966	0.0108234	169.333	108.514	A6	7
M300014836	-	undefined	1.13675	0.106656	8005.33	7056.75	1.20003	0.0268276	10448.8	8799.06	1.49359	0.00718566	6437.33	4256.24	1.55951	0.000544367	8835.67	5656.8	A7	16
M200007220	Snx24	Q9CRB0	0.913613	0.220695	145	160.79	1.17889	0.0871295	206.75	176.483	1.32934	0.0613795	280.333	222.794	1.55926	0.0390998	194.667	125.415	undefined	11
M300014757	Or3A4	P47883	1.20147	0.0487093	517	425.699	1.07588	0.461161	574.75	553.552	1.03405	0.831529	257	228.152	1.55912	0.00720707	548.667	348.856	A10	6
M300009430	Exph5	Q3UNV5	0.971952	0.438132	133.333	137.192	1.21479	0.0380799	282.25	236.776	1.72302	0.0598556	276	146.188	1.55865	0.0410349	284.667	182.607	A6	11
M200008154	Mal	O09198	0.935206	0.0600966	4885.33	5218.11	1.30452	0.0157652	7616	5785.91	1.55434	0.00719179	17139.3	10940.5	1.55852	0.0156792	10958	6974.41	A6	7
M300000528	Adh6A	A1L3C0	1.0586	0.512232	203	189.497	1.23036	0.00641177	363	297.786	1.46715	0.105878	386.667	278.85	1.55841	0.00246132	294	188.442	A7	11
M200001848	Icam5	Q60625	0.972935	0.759948	23	22.9001	0.900349	0.0174708	43	47.5542	0.795514	0.215432	28	35.6659	1.55815	0.0423695	21.3333	13.7841	A10	6
M200016127	Aipl1	Q924K1	1.1084	0.00538481	710	641.675	1.19682	0.0153801	1188	1010.32	1.05685	0.740282	628	526.416	1.55812	0.0115662	1323.67	850.637	A10	11
M300012153	Prdm16	Q3U835	1.1679	0.108618	215.333	184.343	1.16956	0.0719505	354.5	309.301	1.39369	0.100768	260.667	198.387	1.55807	0.0036315	364	232.596	A9	13
M300008164	Tle3	Q08122	1.06861	0.230066	520.667	479.606	1.15117	0.157667	585.75	524.315	1.54372	0.0535984	1188	772.951	1.55794	0.00378169	569.667	365.077	A7	13
M300005541	Pacsin3	Q99JB8	1.26838	0.0309719	13389.7	10617.5	1.06899	0.560707	14177.5	13307.4	1.4289	0.172229	5188	4124.89	1.55738	0.0272314	13632.7	8484.83	undefined	7
M300006477	Noc2L	Q9WV70	1.04815	0.260228	764	726.989	1.12313	0.130768	1458	1292.81	2.00886	0.0279823	1070	522.778	1.55737	0.068807	1256	797.657	A6	11
M200014482	Gpihbp1	Q9D1N2	1.05365	0.239392	388.333	366.598	1.10651	0.27478	459	423.536	1.55945	0.190446	862	567.14	1.55724	0.0141746	405.667	260.582	A7	16
M300006804	Tspan12	Q8BKT6	0.799051	0.00129068	2056.33	2572.37	1.2552	0.0526889	3518.25	2762.64	1.64659	0.00209357	4471.67	2718.79	1.55716	0.00824354	3952	2525.28	A6	16
M300013256	Ccdc64	undefined	1.05387	0.595136	1492.33	1438.2	1.06512	0.13313	1645.75	1543.46	0.967814	0.863135	1113.33	1009.22	1.55687	0.0156127	2604	1659.96	A10	16
M200008880	Clec4N	Q3U3M9	1.06738	0.102006	337.333	317.316	1.20163	0.0412394	516.5	433.311	2.70683	0.0451096	787.333	304.826	1.55634	0.0151612	946.333	606.704	undefined	6
M300000599	Ly9	Q01965	1.0512	0.281054	66.6667	62.8545	1.4019	0.0237722	146.5	102.857	0.921095	0.768521	89.6667	97.1377	1.55602	0.0376973	112.667	74.5853	A10	1
M300011684	Pold1	P52431	1.15658	0.097893	627.667	538.906	1.32703	0.000543621	781.75	593.865	1.77105	0.0216163	915	519.033	1.55574	0.0217896	731.333	468.273	A6	13
M200000716	B4Galnt1	Q09200	1.056	0.58928	136.667	128.576	1.333	0.08927	154	116.201	1.97921	0.0657521	481.333	230.69	1.55573	0.0167352	201	128.183	A6	5
M200011685	Dcp1A	Q91YD3	1.12897	0.0887224	1243	1103.03	1.01949	0.77329	2298.75	2333.74	1.0324	0.835077	864.333	730.656	1.55566	0.00100858	2031	1305.84	A9	13
M300010253	-	undefined	1.08826	0.530941	81.6667	74.2555	1.14836	0.11278	133	115.801	1.18042	0.0209455	69	58.4325	1.55411	0.0354874	116	73.3591	A9	16
M300001884	Lama2	P24043	1.12198	0.170395	1159	1035.84	1.12865	0.0563148	1761.75	1567.8	1.52927	0.0648544	1498.33	1011.34	1.55402	0.0183487	1413.33	912.962	A7	6
M200004695	O88607	undefined	1.13316	0.229494	4416.33	3902.29	1.10993	0.0290349	5355.75	4770.52	1.93419	0.0579157	3947.33	2161.34	1.55325	0.0348461	3984	2596.84	A6	16
M300021026	-	undefined	0.956012	0.52959	588	619.608	1.13909	0.0237745	620.25	544.892	1.40635	0.0399591	649.333	459.486	1.55321	0.00748151	555	360.851	A7	16
M300020875	-	undefined	0.956646	0.765012	3365	3536.87	1.34263	0.000926932	3170.25	2363.52	1.84002	0.0138964	6608.33	3664.26	1.55268	0.0211055	3522.33	2238.84	A6	16
M200000721	Fxyd5	P97808	0.923799	0.507019	308.667	332.912	1.03547	0.317337	433.25	418.848	1.75366	0.0174306	810.333	459.999	1.55262	0.00555226	628.333	403.234	A6	7
M300018374	-	undefined	1.07852	0.134191	1064	984.752	1.01299	0.743641	1917.75	1904.61	1.25564	0.100505	1058.33	852.242	1.55238	0.0144532	1730.33	1129.41	A9	16
M300002471	Krt36	Q3V1E5	1.12947	0.0183705	367	325.233	1.11496	0.119417	506	444.644	1.07559	0.65511	381	338.272	1.55225	0.0483396	583.667	370.899	A10	7
M200007465	Plce1	Q8K4S1	1.00913	0.727693	231	228.042	1.04053	0.607504	318	316.179	1.33042	0.00692436	271	204.623	1.55174	0.0197757	205.667	132.564	A9	6
M200013414	Fbxo21	Q8VDH1	1.12716	0.116664	508	454.364	1.10203	0.0511066	681.25	623.855	1.15443	0.108672	480	413.65	1.5514	0.0154932	706.667	453.807	A9	11
M300002545	Serpina1B	P22599	0.719019	0.130376	1324.33	1875.68	0.755776	0.0281166	2769.5	3661.94	0.757064	0.101826	2307.67	2959.98	1.55138	0.00176735	3439	2226.52	A10	11
M300010772	4930529M08Rik	Q80ZP9	1.03929	0.425679	1133	1096.97	1.13166	0.0020041	1333.25	1175.89	1.41367	0.0450648	1128.67	757.018	1.55093	0.0100078	1651.33	1058.24	A7	16
M200002198	Il12Rb2	P97378	1.09245	0.0915979	480	440.979	1.08756	0.366008	756	713.507	0.940619	0.688038	511.667	479.921	1.55043	0.0315066	929.333	600.625	A10	1
M200001366	Arg2	O08691	0.963809	0.750068	205.667	210.417	1.45046	0.0912171	482.25	347.846	1.1969	0.0886322	674.333	556.102	1.55041	0.00658499	698	448.457	undefined	12
M300022003	Samd3	Q8C4H2	1.07943	0.100796	71.6667	66.1052	1.19833	0.0688558	95.5	81.6605	1.9718	0.0570457	67	37.4461	1.55039	0.0195356	80.3333	52.4478	A6	16
M300016927	-	undefined	0.90994	0.40122	1238.67	1372.13	1.19397	0.000138471	1273.25	1069.25	1.63025	0.00632852	1998	1220.9	1.55005	0.0442334	1445	935.059	A7	16
M300019847	Olfr33	Q62336	0.93591	0.302979	250	268.673	1.33689	0.0522677	454.75	324.212	1.05563	0.438849	369.333	344.128	1.55004	0.0379148	395.333	254.407	undefined	6
M200007501	Gpsm2	Q8VDU0	1.00377	0.9102	104	104.416	1.32676	0.0144413	160.25	119.033	1.38811	0.0174149	182.667	135.616	1.54999	0.00262832	82	52.7934	undefined	6
M300008091	Apbb1	Q9QXJ1	1.04523	0.645899	769.667	742.021	1.15174	0.00202269	953.5	830.009	1.32889	0.0522982	861.333	638.605	1.54989	0.00312418	1137.33	733.649	undefined	6
M200014150	Asah3L	Q8VD53	1.01409	0.748438	429.667	426.107	1.28505	0.0190355	742.75	591.04	2.26499	0.0486954	864	391.091	1.54975	0.0604285	669.333	434.17	A6	5
M200000469	Tnfrsf1A	P25118	0.993804	0.957988	327.333	327.488	1.09801	0.00173605	415.75	378.608	1.49956	0.059775	855	552.348	1.54951	0.019635	515	332.632	A7	1
M200001945	Il18R1	Q61098	1.13481	0.102328	1113	988.911	1.13583	0.00786432	1394.75	1228.43	1.17991	0.068519	1008.33	842.959	1.54898	0.00279241	1434.33	926.799	A9	1
M200013430	Crb1	Q8VHS2	1.12944	0.0498249	261.333	231.723	1.12474	0.097413	521.25	465.519	0.762781	0.727008	192.667	120.684	1.54874	0.0197705	584.667	379.314	A10	1
M200005423	Slc35B3	Q922Q5	0.930562	0.0778882	666.333	717.274	1.09689	0.0112278	1046.75	947.964	1.27761	0.109151	896	690.474	1.54809	0.0182903	1218.67	784.198	undefined	9
M300006272	Ece1	Q4PZA2	1.0653	0.062406	1423.67	1342.39	1.09977	0.147414	2171.5	2008.83	1.55653	0.0527697	2510.67	1615.53	1.54764	0.0154474	2494	1600.94	A7	11
M300006081	B4Galt1	P15535	1.03754	0.0398406	660.667	637.88	1.09597	0.114723	939	871.945	2.02946	0.0146727	1283.67	664.889	1.54757	0.0291226	916.333	591.224	A6	7
M300015045	Itgb4	Q6PCS0	0.97168	0.701224	156.333	157.248	1.09403	0.145047	246	227.167	1.68411	0.096979	284.667	160.627	1.5466	0.0171061	204	131.185	A6	6
M300002871	Naip5	Q9R016	1.07229	0.533927	74.3333	69.9434	1.05876	0.543114	133.25	130.417	1.30939	0.241559	82	64.7084	1.54647	0.03749	110	72.9563	A9	11
M300015699	-	undefined	1.04164	0.723932	4924.67	4698.26	1.33998	0.00119179	6148.75	4601.17	1.93906	0.0196894	10140	5476.55	1.54627	0.00644067	5381	3475.97	A6	16
M300017729	Gpr1	Q8K087	0.983561	0.810593	150	152.715	1.12497	0.0517252	197.25	177.241	1.35804	0.223176	193	137.667	1.54568	0.00818462	132.667	85.9323	A7	6
M200003583	March7	undefined	0.95281	0.446799	1682.67	1764.45	1.00103	0.97979	1565.5	1557.02	1.29236	0.146257	2160	1611.68	1.54562	0.00598047	1212	780.953	A9	16
M200003426	Efna4	O08542	0.995214	0.941844	339.667	338.605	1.10373	0.138986	404	366.752	1.6703	0.0613765	704.667	412.846	1.54519	0.00216873	408.333	264.11	A6	6
M300022190	Olfr372	Q7TRY2	1.04759	0.608596	813.333	793.939	1.08211	0.0724818	972	902.79	1.14471	0.333102	902.333	690.861	1.54506	0.0124122	1858	1197.6	A9	6
M300020857	Rps16	P14131	0.982907	0.897133	14588.3	14756.1	1.24528	0.00589328	15502.5	12499.8	1.45978	0.0840248	29457	19441.9	1.54469	0.0276822	17805.7	11434.7	A7	11
M200016150	Bc013712	Q3U5K5	1.26691	0.251214	112.333	88.5644	1.07027	0.19726	146.5	139.61	1.73809	0.0222735	130.667	72.3141	1.54457	0.0395097	207.333	133.514	A7	7
M300009048	Ai553587	Q80VY1	1.06593	0.383737	1808.67	1685.3	1.0135	0.840945	3036.5	2982.52	1.41604	0.0310324	2009	1395.66	1.54451	0.0226068	1817	1169.78	A7	14
M300017309	Rbp1	Q00915	0.938163	0.581311	1781.33	1900.36	1.07643	0.132773	1865.75	1736.38	1.95754	0.0259868	2555.33	1312.68	1.54445	0.010945	1842.33	1192.47	A6	11
M300003330	Crebbp	P45481	1.12098	0.0442592	1032	918.091	1.09086	0.0455928	1625.25	1494.63	1.13351	0.29566	1198.67	1038.1	1.54413	0.0132618	1953.33	1265.6	A9	11
M300002839	Cast	P51125	1.02605	0.705625	785.667	767.939	1.14617	0.0316494	1106.5	961.921	1.47155	0.022527	1430	963.01	1.54362	0.0024557	1191	770.408	A7	11
M300004966	Ogfrl1	Q8BZJ0	0.992754	0.665014	664.333	667.779	1.15585	0.309501	678.75	602.81	1.15067	0.302918	440	367.391	1.54362	0.00298754	598	389.346	undefined	6
M300013196	Fam38B	Q9H5I5	1.17885	0.0770991	551	471.181	1.10377	0.156999	701.5	648.82	1.13719	0.149415	516.667	454.545	1.54345	0.00250432	558	361.404	A9	16
M200002660	Prkch	P23298	0.963343	0.146479	423.333	438.94	0.998081	0.953606	567.25	576.079	1.33455	0.040709	576.333	433.069	1.54287	0.0186414	651	421.834	A9	5
M300018832	-	undefined	1.04128	0.840537	671.333	652.184	0.963827	0.567625	1183.25	1260.55	0.923498	0.708055	514.333	511.091	1.54272	0.00264637	865.333	560.325	A10	16
M300011836	Rpl12	P35979	0.97019	0.865311	5070.67	5255.73	1.36934	0.000418558	4730.25	3441.94	1.83521	0.0119371	11994	6505.92	1.5425	0.00907244	5208	3342.42	A6	11
M200007418	Grb14	Q9JLM9	1.00464	0.91343	889.333	886.428	1.17012	0.0395771	1170.5	1008.57	1.51698	0.0441286	1315.67	889.707	1.54176	0.053948	1285	825.359	A7	6
M200002975	Hap1	O35668	1.1163	0.0708619	392.667	353.875	1.15072	0.282699	599	544.066	1.76964	0.00866432	525.333	299.332	1.54171	0.0268458	516.333	333.783	A6	7
M300008984	Cypt2	Q6P924	1.02743	0.818412	1178.33	1165.71	1.28044	0.0408675	1106	858.854	1.18155	0.609758	540.667	362.922	1.5417	0.000280184	837.333	543.092	undefined	16
M300002930	Fam3D	Q96BQ1	1.15048	0.081541	1093	951.319	1.07239	0.403079	1139.5	1074.18	1.47738	0.0601519	842.667	574.448	1.54145	0.0285666	1135	718.36	A7	1
M300010402	Mastl	Q8C0P0	0.975534	0.885558	150	156.7	1.33875	0.0260857	256.5	192.647	1.49341	0.349829	203.667	117.724	1.54117	0.0415006	94	61.3145	undefined	6
M200013185	Bc020077	Q2M1K0	1.21255	0.0139895	463.667	375.052	1.2551	0.00030833	984.25	784.911	1.87555	0.0420013	601.667	348.555	1.54091	0.023355	1003.33	652.002	undefined	14
M300003216	Zfat1	Q7TS63	1.20101	0.188692	73.6667	62.4603	1.26352	0.0278152	182.25	144.775	1.04618	0.860345	86.6667	71.9376	1.54069	0.0129851	164.667	105.56	A10	13
M300005229	Fcgr2B	P97918	0.925265	0.378919	118.333	124.764	0.943372	0.299636	190	201.522	1.37317	0.224248	417.333	308.99	1.54068	0.00755022	542.333	349.418	A7	6
M300005764	Ccna2	P51943	0.90869	0.528974	852.333	939.169	1.51141	0.0035865	1495.5	985.428	2.15975	0.0541874	1659.33	676.389	1.54032	0.0432924	467.333	294.565	A6	11
M200012326	4931428L18Rik	Q9D4J5	1.17556	0.0270503	317.667	267.502	1.31319	0.0734408	634.25	510.332	0.855925	0.632029	165	128.253	1.5401	0.00990092	320	206.937	A10	16
M300003051	Spata13	Q5DU57	1.08682	0.0898977	395.667	363.096	1.16757	0.00124572	558	480.648	1.46012	0.0936181	830	555.298	1.54	0.0128555	592	385.819	A7	6
M200001192	Ktn1	Q61595	0.929871	0.213214	1763	1883.06	1.05501	0.178391	2085	1979.62	1.41271	0.0144331	2116.67	1501.41	1.53981	0.00513712	1993.67	1295.44	A7	6
M300021828	Rpusd3	Q8CHZ5	1.16098	0.186987	5845.33	5126.35	1.20426	0.00273625	9365.25	7797.87	0.825413	0.32309	3646.67	4069.57	1.53923	0.00100116	10260	6667.48	A10	16
M300009924	Myo1D	O94832	1.06845	0.0228245	81	75.8341	1.13214	0.00296965	110	97.115	1.80584	0.112217	264.667	167.436	1.53921	0.00216169	159.333	103.067	A6	7
M300021132	-	undefined	1.08186	0.563728	519.333	495.569	0.991508	0.860223	679.5	693.16	1.18756	0.189282	511	429.718	1.53851	0.0107647	611.667	400.973	A9	16
M300015689	-	undefined	1.45834	0.0192985	5993	4058.87	1.68364	0.00378739	13695.8	8053.62	2.06699	0.00313659	38587.7	18688.1	1.5384	0.00241521	40694.7	26391.2	A8	16
M200007797	Krtcap3	Q8K177	0.99294	0.904254	201	203.922	1.15544	0.0178347	263.75	226.459	1.81799	0.00965207	466	253.953	1.53832	0.0498102	304	200.191	A6	16
M200003887	Fgf18	O89101	1.18446	0.0235691	218.333	185.209	1.18728	0.000847705	341	285.189	2.17214	0.039698	503	231.241	1.53824	0.0561351	465.667	303.353	undefined	6
M300006231	Toe1	Q9D2E2	1.1469	0.0570025	1573.67	1386.02	1.25093	0.0799117	1375.5	1122.55	1.10063	0.736451	845	678.226	1.53822	0.0154169	1535.67	992.704	A10	13
M200007402	Snag1	Q91ZR2	0.994918	0.956584	628	632.671	1.30311	0.00460062	796.5	609.692	1.7569	0.00997149	1240.33	708.411	1.53768	0.000997565	619.667	401.959	A6	7
M300014636	Pars2	Q8CFI5	1.06209	0.578966	2261	2150.37	1.0107	0.811607	3340.5	3339.21	1.34798	0.0257886	1760.67	1297.37	1.53706	0.0248452	2810.67	1834.41	A7	12
M300015619	-	undefined	0.876884	0.344187	14451	16662.7	1.12013	0.0362048	11453.2	10148.1	1.59907	0.0175922	23588.3	15074.7	1.53679	0.0168335	13217.3	8689.36	A7	16
M200007110	Rnf2	Q9CQJ4	0.84606	0.103367	1119	1311.83	1.35675	0.0047925	1447.5	1068.08	1.56378	0.0239931	1695	1096.66	1.53678	0.0267728	1162.67	754.315	undefined	13
M200011691	Dhx38	O89064	1.23098	0.104502	885.333	734.234	1.10472	0.204272	1062.25	981.93	1.0471	0.735043	529.333	517.984	1.53662	0.00289095	959.667	622.714	A10	13
M200014686	4930403L05Rik	Q9D5I7	0.887439	0.0751582	81	92.1891	1.0759	0.331437	132.5	124.164	1.90354	0.0322508	237	127.437	1.53654	0.0593104	171	110.136	A6	16
M300001858	Npm1 (Includes Eg:18148)	undefined	0.967026	0.66862	5631.67	5800.7	1.2516	0.00137913	5626	4472.68	1.68363	0.0183299	6975.33	3977.12	1.5364	0.0262517	5047.33	3318.15	A6	11
M300000642	Klf5	Q9Z0Z7	1.20832	0.0562147	728.667	603.126	1.10757	0.261108	1010.75	931.571	1.30682	0.149468	727.333	585.887	1.5364	0.0197083	1043.33	678.61	A9	13
M300005606	Kcnip3	Q9QXT8	1.13807	0.116349	149.333	131.538	1.04437	0.345528	270.75	256.1	1.5005	0.0173648	285.667	192.686	1.53632	0.0221836	281.667	183.08	A7	11
M200006391	Rnf186	Q9D241	0.999396	0.994538	210.333	211.25	1.2296	0.178774	314	258.229	1.9697	0.0908432	839.667	418.303	1.53624	0.0237705	420	271.129	A6	11
M300009448	Ssh3	Q8K330	1.07781	0.161245	406	379.807	0.996379	0.974727	655.5	667.617	1.50085	0.268458	1451.33	808.295	1.5348	0.030422	520.667	342.358	A7	11
M300013157	-	undefined	1.40078	0.0325944	7087.67	5011.64	1.13645	0.147919	4659.5	4128.58	1.34602	0.272631	2143	1901.51	1.53432	0.01081	6805	4346.82	undefined	16
M300019952	-	undefined	1.08158	0.241971	2530.67	2328.76	1.20847	0.00551642	3416.5	2854.91	2.69156	0.0886248	7918	2785.7	1.5343	0.030002	4294.33	2775.67	undefined	16
M200002131	Sema3C	Q62181	1.18352	0.066751	1714.67	1441.11	1.15333	0.134527	1500.5	1319.3	1.42147	0.0387755	1048.33	700.947	1.53424	0.00552423	1254.33	821.178	A7	6
M200000426	Ube1L	Q8BTN4	1.03476	0.700277	256	247.281	1.0405	0.255176	390.75	370.353	1.46926	0.176774	519	349.51	1.53418	0.0390381	280.667	186.129	A7	11
M300008684	Ptprm	P28828	1.21328	0.192619	502.667	430.066	1.20256	0.0270966	1098.5	930.412	1.04739	0.46664	476.667	453.043	1.53334	0.0148572	858.667	556.509	A10	6
M300004719	Scotin	Q8K4W3	1.09066	0.0802197	2206	2028.57	1.0523	0.103533	2980	2850.86	1.36656	0.136994	3368	2547.06	1.53295	0.004779	4617.33	3010.25	A7	6
M300001247	Clip3	Q7TNI1	1.14659	0.1672	12504.3	11090.3	1.16842	0.00729857	16935	14466.7	1.01222	0.946248	6402	5939.97	1.53269	0.0100875	17918.3	11712.3	A10	7
M300008193	Col12A1	Q60847	1.16291	0.0365933	3404	2937.76	1.24321	0.028991	4984.25	3999.52	2.70868	0.10501	3601	1720.23	1.53252	0.0150608	4910.67	3186.15	undefined	7
M300018787	D5Ertd593E	Q8C7E7	0.975505	0.73591	345.667	352.697	1.26089	0.026196	451.25	359.349	1.50412	0.0828519	696.333	462.513	1.53236	0.0283764	405	264.52	A7	8
M300002121	-	undefined	1.02002	0.736154	200.333	196.727	1.02633	0.560276	239.25	230.199	0.968113	0.866286	147.667	138.734	1.53228	0.000801291	324.333	211.627	A10	16
M300018712	Tnrc6B	Q80TK4	1.18322	0.0628891	2239.67	1881.74	1.20657	0.0142832	2899	2433.14	1.01769	0.961482	1183	994.225	1.53075	0.0326954	2754	1809.31	A10	13
M300007971	Slc7A6	Q8CFY3	1.17843	0.104992	195	164.572	1.26761	0.131454	262	215.591	1.93053	0.0696222	229.667	132.829	1.52991	0.0108254	220	143.021	A6	9
M200001264	Ramp1	Q9WTJ5	0.973371	0.416354	203.667	208.777	1.05594	0.200728	295.5	278.05	1.92534	0.076397	323.333	176.709	1.52949	0.0222202	296.333	193.983	A6	6
M300005816	Nras	P08556	0.963467	0.48909	1681.67	1741.57	1.0637	0.170451	2137.75	1977.97	1.69511	0.0114754	3113.33	1853.23	1.52877	8.30095e-05	2031.33	1329.11	A6	6
M200004489	C15Orf39	undefined	1.01223	0.885615	288.667	284.59	1.14444	0.0429852	528.5	466.357	1.53891	0.0329442	482	315.838	1.52871	0.00048758	587.333	384.164	A7	16
M300010625	-	undefined	1.14095	0.22401	3643	3238.54	1.02356	0.0230582	4812.75	4712.17	1.34443	0.0432732	3381.33	2467.02	1.52859	0.0272443	5138.33	3328.62	A7	16
M300004500	Rab40B	Q8VHP8	1.07015	0.272446	1667.67	1552.58	1.20357	0.0167807	2188.75	1829.34	1.254	0.0465804	854	662.379	1.52822	0.0110792	1719.67	1124.83	undefined	6
M300010877	-	undefined	1.23901	0.0972829	1132	919.834	1.22213	0.00254716	1950.5	1601.42	0.991882	0.949025	837.333	804.196	1.52801	0.0132365	1886.67	1242.88	A10	16
M200006468	Stk39	Q9Z1W9	1.12492	0.00464624	1197.33	1062.67	1.49838	0.0157619	2467.75	1635.65	1.18111	0.150899	1493.33	1254.63	1.52768	0.0140611	2153.33	1407.38	undefined	11
M300014174	Il17Re	Q6NSU9	1.26462	0.061678	4609	3687.64	1.09629	0.0784699	5919.5	5457.45	1.16457	0.564912	2920	2001.85	1.52731	0.0371545	5853	3771.8	A10	16
M300015015	1700029G01Rik	Q9CT24	1.18807	0.132852	4569	3905.81	1.14448	0.0202331	5867.25	5153.93	1.08536	0.384215	2884	2491.53	1.52717	0.0189428	6104.67	3984.49	A10	16
M300011462	Accn3	Q6X1Y6	1.03637	0.706554	15.5	15.2379	0.881822	0.215978	31.75	34.7679	1.30759	0.558991	25.6667	15.0595	1.52709	0.00311891	18	11.8173	A7	9
M200012176	Chmp4B	Q9D8B3	1.17732	0.214605	1536	1328.93	1.21371	0.105866	1878.5	1524.46	1.56015	0.0870965	3049.33	2133.4	1.52706	0.00827222	2598.67	1706.54	A7	11
M200008272	Zfp521	Q8VDS6	1.17401	0.086662	702.667	601.481	1.15787	0.0976011	940.75	835.139	1.36612	0.0221312	644	476.448	1.52656	0.0267094	763.667	501.594	A9	13
M200004269	Jup	Q02257	1.03605	0.783212	1516.33	1429.48	1.14171	0.0469378	2163.25	1921.69	1.40229	0.0234174	2467.33	1787.7	1.52636	0.000236601	2323.67	1520.19	A7	6
M200006961	Col5A3	Q920S4	1.07768	0.322979	82.3333	75.489	1.02452	0.603164	117.75	112.965	2.01696	0.0229836	203.667	99.2303	1.52578	0.0500129	143.333	95.8612	A6	7
M300011450	Trpm4	Q7TN37	0.988865	0.869858	316.333	318.496	1.03264	0.68374	469.75	455.083	1.35599	0.0388323	461	344.593	1.52558	0.014824	429.333	280.129	A7	6
M200005865	Rela	Q04207	1.0059	0.963503	233.333	225.645	1.15007	0.0479819	334.75	294.843	1.70576	0.107236	1198.67	681.595	1.52519	0.00348414	340.667	223.246	A6	13
M200015595	Zfp455	Q7M6X9	0.779485	0.141694	174.333	220.399	1.01731	0.678608	288.5	279.58	1.68126	0.0322636	468.333	274.083	1.52505	0.0191406	235	155.754	A7	13
M200015105	C13Orf33	undefined	1.07433	0.499268	143.333	128.71	1.18124	0.118762	177.25	150.201	2.12275	0.112054	240	131.364	1.52489	0.00406259	306.667	201.084	A6	16
M300014394	Cox8C	Q8CF45	1.16816	0.0632276	919.333	769.922	1.34142	0.00274201	1044.75	781.599	1.47669	0.0962677	715.667	400.307	1.52468	0.0139241	865.333	570.371	A7	2
M300017731	C230030N03Rik	Q8C4G4	1.13084	0.292166	53.3333	46.2669	1.47319	0.0150659	87.5	60.6906	2.01845	0.0043392	101	50.2714	1.52425	0.0128727	70	45.8355	A6	16
M300020273	-	undefined	1.04116	0.307224	556.333	530.439	1.1607	0.0465598	517.75	440.647	1.64903	0.0387306	253.333	154.506	1.5241	0.0478474	279.667	183.346	A6	16
M300016697	Defcr3	P28310	1.13326	0.331263	1012.33	904.899	1.10478	0.0720321	1020.25	933.591	1.09649	0.232587	515.333	446.297	1.52398	0.00158486	883.667	580.195	A9	1
M200003888	Bsn	O88737	1.12219	0.234288	1204	1070.16	1.16903	0.0644876	1876	1640.26	1.0281	0.905511	975	792.384	1.52352	0.0466378	2024	1318.98	A10	7
M300012583	Bach2	P97303	1.1824	0.126403	154.667	129.656	1.00977	0.574512	157.75	155.239	1.04017	0.594811	128.333	123.403	1.5233	0.027693	91.3333	62.0696	A10	11
M200004697	Fam80B	Q9ULI2	1.10533	0.0501178	310	281.317	1.24455	0.0453707	399.5	331.54	2.22974	0.0738326	338.333	153.803	1.52309	0.00266201	275	180.951	undefined	13
M200006595	Dmrtc1	Q5HYR2	1.08736	0.208799	584.667	537.55	1.19808	0.0170886	732	621.067	1.71163	0.0178733	468	266.992	1.5228	0.00265651	576	377.959	A6	13
M300011076	Ddhd1	Q80YA3	0.900847	0.273171	252.333	284.284	1.20107	0.0144878	423	355.753	1.54478	0.0640353	403.333	264.471	1.52276	0.0105788	474	313.91	A7	5
M300010462	Plxnb2	Q8CHG6	1.27569	0.0977135	736.333	586.32	0.992417	0.942977	1182	1246.58	1.29741	0.144625	1033	850.913	1.52266	0.00566485	1149.33	754.757	undefined	6
M300012747	-	undefined	1.0963	0.0557765	930	849.087	1.1439	0.0502502	1432.25	1268.68	1.02088	0.934605	916.333	735.475	1.52241	0.00324908	2154	1411.81	A10	16
M200001575	Lsr	Q99KG5	0.985986	0.911279	300	297.004	1.31692	0.00908238	394.25	303.195	1.86093	0.0916302	1634.67	827.346	1.52228	0.0224473	428.333	287.225	A6	5
M200006669	1700029G01Rik	Q9CT24	1.1383	0.132657	900.667	794.244	1.2021	0.0482244	1426.5	1196.82	0.931049	0.253252	689.667	726.686	1.52218	0.0130966	1238.67	810.912	A10	16
M300003980	Bak1	O08734	1.04785	0.399636	2427	2323.38	0.950866	0.413137	2970	3059.53	1.22234	0.318225	2610.33	2261.94	1.52162	0.0144062	3678.33	2420.95	A9	6
M300005787	Nbea	Q9EPN1	1.18651	0.0865728	13642.3	11642.6	1.09392	0.142237	13282	12199	0.970805	0.832633	6348	6083.35	1.52139	0.00746629	17533.7	11491.7	A10	11
M300002929	4930452B06Rik	Q9D491	0.848241	0.118333	74	86.4058	1.07555	0.192963	100	93.1045	1.40635	0.154052	93.6667	62.9138	1.52127	0.00255952	67.6667	44.3846	A7	13
M200002010	Dll1	Q61483	1.09448	0.0106287	203.667	185.671	1.15756	0.0315184	298.5	256.729	1.59265	0.0130044	324.333	206.475	1.52028	0.00445065	285	188.219	A6	6
M300011824	Flj11286	Q4G188	1.07562	0.283149	575.667	534.903	1.0779	0.171871	733.75	685.873	1.15787	0.000790781	581	502.379	1.52021	0.00380098	699.667	458.624	A9	16
M300003308	Pmm1	O35621	1.0454	0.473451	863.667	825.861	1.08763	0.0680002	1052.25	976.449	1.3647	0.0087652	1159.33	852.694	1.52014	0.0263293	1650	1081.85	A7	15
M200013139	4930412O13Rik	undefined	1.13039	0.357199	76.6667	66.3087	1.05377	0.0316257	114	108.408	1.55096	0.0422663	143.667	92.304	1.52011	0.118886	103	71.5736	A7	16
M300000864	Hap1	O35668	1.20619	0.00698842	79.3333	65.9206	1.17632	0.0328448	142.5	122.596	2.40266	0.13981	173	71.6341	1.51978	0.0319365	110.333	72.8187	undefined	7
M300008104	Lysmd2	Q9D7V2	0.985238	0.832445	158.667	161.87	1.28547	0.00342912	152.75	117.775	1.81034	0.0876924	298	157.841	1.51945	0.00252408	106.333	69.8873	A6	16
M300005951	Pip5K1A	P70182	0.974937	0.802821	342.333	347.017	1.11625	0.0784331	447.5	404.21	1.38514	0.103604	466.333	343.719	1.51937	0.00402252	431.333	284.194	A7	11
M300012970	Npnt	Q6NV58	1.00392	0.946611	7021	7036	1.00574	0.842732	9416.75	9412.22	1.22739	0.166218	8012.33	6660.31	1.51903	0.0290204	6929	4554.86	A9	7
M200003994	F11R	O88792	0.954132	0.498175	1602.67	1670.07	1.11396	0.0442166	1858	1659.27	1.4905	0.0437452	4526.33	3004.9	1.5186	0.0216451	2633.33	1724.67	A7	7
M300009893	Klf16	P58334	0.983815	0.869014	107	108.442	1.36456	0.0355268	178.5	134.552	1.59822	0.110353	290.667	174.683	1.51846	0.010839	155.667	102.081	A6	13
M200001367	Nr4A2	Q06219	1.09832	0.433707	1016.67	887.2	1.28084	0.0226555	1244.5	975.839	1.10544	0.740594	893	539.189	1.51768	0.0080171	1165.33	767.855	A10	6
M200007447	C10Orf54	undefined	0.958932	0.755892	76.6667	80.7602	0.970168	0.36396	88.75	91.4441	1.39427	0.00826782	201	143.907	1.51742	0.0471429	101	65.5189	A7	6
M300004557	Flnb	O75369	1.15808	0.00161858	918.667	792.363	1.10163	0.118151	1284.75	1194.76	1.46714	0.021201	1241.33	847.727	1.51664	0.0124615	1436.67	945.621	A7	7
M300012362	C1Qtnf7	Q8BVD7	1.04444	0.476058	295.333	280.621	0.987736	0.821333	405.5	415.206	1.55557	0.0511637	355.333	227.107	1.51632	0.00807225	365	241.462	A7	1
M300021715	-	undefined	0.949025	0.629741	1731.67	1842.89	1.13725	0.0185117	2036.5	1787.96	1.81896	0.0503503	3243	1740.2	1.51622	0.0394374	2520.67	1655.33	A6	16
M300013441	S100A10	P08207	0.916262	0.281106	4648.67	5086.03	1.28463	0.00987044	4278.25	3293.29	1.66808	0.0415817	8445	5025.07	1.51602	0.0167057	4274.33	2808.43	A6	11
M300003722	-	undefined	1.0877	0.0753746	13356.7	12270.2	1.1559	0.00570112	15046.2	12988.8	1.60191	0.0311864	7641.33	4904.24	1.51515	0.0350462	12132.3	8068.51	A6	16
M200004221	2810026P18Rik	Q78H50	0.977362	0.680746	840	859.761	1.14175	0.0447128	1069	932.738	1.78161	0.0224269	1060.67	575.735	1.51443	0.00929627	776.333	513.643	A6	16
M300022103	Flnb	O75369	1.09277	0.0329227	892.667	819.865	1.26672	0.0829141	1581.75	1286.24	1.7143	0.0438247	2538	1493.27	1.51439	0.0513559	1934	1293.97	A6	7
M300016347	-	undefined	1.46415	0.0193212	5933.33	3992.3	1.66485	0.00497917	13558.8	8036.27	2.19075	0.000985251	38854.3	17767.8	1.51437	0.00382799	41968.7	27671.4	A8	16
M300022254	-	undefined	1.05309	0.583278	5234	5036.23	1.03159	0.29047	6340.75	6157.44	1.35772	0.0275735	4851.33	3677.77	1.5142	0.0184063	7062	4713.2	A7	16
M300009222	-	undefined	1.17278	0.140941	7866.67	6788.43	1.04662	0.228932	9466.25	9121.51	1.09902	0.763355	4603.67	3227.68	1.51396	0.0305114	8709.33	5625.54	A9	16
M200010370	Rassf8	Q8CJ96	1.11194	0.319799	236.333	214.687	1.13646	0.0338712	346.75	302.304	1.14642	0.030692	525.667	461.701	1.51332	0.0401624	317.333	209.99	A10	6
M200002409	Cd5L	Q9QWK4	1.05116	0.601893	62.6667	60.2581	1.09877	0.0465794	95.25	88.0007	1.28879	0.397414	102.333	76.5473	1.51304	0.0311111	76	50.8538	A9	6
M300015914	Nuak1	Q641K5	1.01236	0.85894	1012	999.843	1.18191	0.0109056	1161.75	986.589	1.50319	0.0302345	1267.33	838.384	1.51262	3.98687e-05	859.667	568.337	A7	6
M200006283	Sparcl1	P70663	0.986624	0.723621	2230	2267.55	1.01657	0.498519	3015.75	2954.88	1.44804	0.00939871	3798.33	2640.28	1.51257	0.0019637	2905.33	1923.83	A7	14
M300020364	Bc027057	Q05DP7	1.02343	0.816502	398.333	381.179	1.29221	0.102848	407	310.141	1.87953	0.0378563	339	196.179	1.51219	0.00872872	432	285.927	A6	16
M300003304	Slc38A2	Q3TEX3	0.991054	0.942207	1724.33	1775.98	1.10332	0.00836608	2651.5	2419.6	1.22702	0.0509311	2284.67	1864.93	1.5118	0.0364396	2439.33	1617.67	undefined	16
M300016256	Rtn4Rl1	Q8K0S5	1.02145	0.724077	577	566.358	1.06367	0.0140114	969.75	908.947	0.973459	0.105521	576	592.808	1.51178	0.00811729	958.333	632.913	A10	6
M300003599	Runx1	Q03347	1.16363	0.177985	125.333	106.817	1.06569	0.193937	159	152.037	1.7187	0.0827039	168.667	96.0559	1.51151	0.048095	150	99.9681	A6	13
M300010433	Iqce	Q6PCQ0	1.0036	0.964026	51	51.2662	0.964296	0.553248	61.5	64.6976	1.14267	0.416332	94.6667	80.5959	1.51141	0.0137106	43.6667	28.9067	A9	16
M200006768	Eno3	P21550	1.11363	0.0894392	323.333	288.186	1.13618	0.239651	393.25	356.836	1.06215	0.840661	284	221.494	1.51126	0.0192421	395.333	262.649	A10	16
M200000630	Cyp4V3	Q9DBW0	0.992041	0.874335	637.667	651.481	0.936504	0.364416	1016.5	1062.18	1.68844	0.136101	1062	661.475	1.5111	0.0185714	1225	815.069	A6	2
M300019344	-	undefined	0.998646	0.991947	1429	1441.48	1.28337	0.00723746	1722.75	1329.13	1.79094	0.055972	1455.67	777.685	1.51065	0.00019284	890.667	590.118	A6	16
M200001084	Tff1	Q08423	1.20982	0.0601025	116	97.2734	1.13866	0.0042182	160.25	139.567	1.57751	0.143884	155.667	101.258	1.50873	0.0132277	166.333	110.012	A7	1
M300009487	Fras1	Q80T14	1.23621	0.0463741	748.667	608.611	1.20563	0.0148975	1474.75	1250.68	1.60527	0.129448	1118.67	694.993	1.50793	0.00573513	1123	744.186	A6	11
M300001392	Abca1	P41233	1.03668	0.743543	267.667	272.397	1.07777	0.285543	265	252.066	1.36224	0.119862	287.333	191.472	1.50787	0.0082976	477.333	315.397	A7	9
M300008190	Filip1	Q9CS72	1.06511	0.215147	2290	2156.25	1.06217	0.429909	3203.75	3080.07	1.12382	0.473969	1301	998.418	1.50701	0.00211169	3314.67	2195.18	A9	13
M300020377	Bc085284	Q5U432	1.19216	0.0602084	3330.67	2810.54	1.10754	0.0792397	3648	3317.98	1.08809	0.710559	2311.67	1799.23	1.50687	0.0182315	3988.67	2635.44	A10	9
M200012747	Tlr8	Q9NR97	1.13795	0.100487	129.333	113.245	1.1051	0.236139	182.25	169.146	1.50259	0.186335	116.333	70.6617	1.50614	0.026913	280.333	188.452	A7	6
M300003840	Ptk7	Q8BKG3	1.0103	0.927167	119.667	114.209	1.02309	0.502836	131.75	127.767	1.64547	0.0655849	231.333	140.296	1.50613	0.0239173	79.3333	52.505	A6	6
M300017725	-	undefined	1.1093	0.128849	5490.67	4990.6	1.02423	0.494914	6761.25	6665.17	1.52814	0.021783	3852.33	2545.18	1.50601	0.000136795	6833	4536.67	A7	16
M200002179	Dlx6	P70397	1.04845	0.42366	471.667	444.296	0.997998	0.97168	753	756.13	1.08474	0.400431	510	485.098	1.50567	0.0227013	408.333	277.506	A9	11
M200009559	Slc44A2	Q8BY89	1.04975	0.436874	3233	3110.67	1.03461	0.453294	4223.5	4098.97	1.48822	0.0815987	4416	3028.76	1.50549	0.0092298	4595.67	3056.31	A7	9
M300009905	Il1Rapl1	P59823	1.02077	0.831021	39.6667	39.0046	1.13006	0.0991338	49.25	43.1863	1.57857	0.149364	58	39.0954	1.50495	0.0436103	44.6667	29.8657	A6	1
M300015994	-	undefined	0.952139	0.141761	120	126.151	1.03062	0.656106	147.75	141.776	1.37095	0.0579502	248.333	180.207	1.50481	0.0112594	198.667	132.065	A7	16
M200014790	Dkk3	Q9QUN9	1.13522	0.183213	685.667	604.888	1.10815	0.0247302	914	832.031	1.4209	0.099976	901.667	659.044	1.50417	0.0110463	817.333	542.82	A7	6
M200013533	Pex6	Q99LC9	1.07662	0.243844	1096.67	1014.76	1.1393	0.134167	1122.5	996.37	1.03686	0.902308	1186.33	1085.93	1.50413	0.0133989	1645.33	1090.3	A10	11
M300013452	Elmod1	Q3V1U8	1.00358	0.969271	217	215.788	1.06531	0.288285	262.25	246.909	1.59393	0.0118367	318.667	200.633	1.50385	0.0261551	260.667	171.93	A6	6
M300020673	C9Orf39	undefined	1.13992	0.0185604	716.667	630.258	1.07456	3.58181e-05	991	922.973	1.14011	0.22462	545.333	464.342	1.50371	0.0120351	362.333	239.647	A9	6
M200012667	Fbxw7	Q8VBV4	1.00075	0.982628	106.667	106.933	1.3175	0.0537906	142.75	109.51	1.67572	0.00957528	276	162.963	1.50328	0.0321152	132.667	88.0061	A6	11
M200002983	Ncf2	Q3TBY8	1.01413	0.600767	3922	3870.15	0.998959	0.956762	4602.75	4609.35	1.38638	0.0141778	2496.67	1769.67	1.50301	0.000745633	4692	3117.6	A7	16
M200000766	Cbfb	Q08024	0.984001	0.855797	1310	1311.96	1.2261	0.0312965	1788	1462.6	1.83463	0.00779447	1439.33	775.927	1.50277	0.0161661	1519	1006.2	A6	13
M200005596	Prmt1	Q9JIF0	0.983156	0.817132	1735.67	1764.33	1.44937	0.0077494	2109.75	1457.05	1.86844	0.0235464	1958	1091.77	1.5025	0.00542548	1351.67	897.957	A6	11
M200002214	Ralgds	Q03385	0.997712	0.956276	192.667	191.418	1.11833	0.0121386	267.75	241.098	1.77961	0.0124684	341	195.926	1.50226	0.0117093	246.333	163.676	A6	6
M200009518	Ucp2	P70406	1.02097	0.793759	4694	4624.78	0.992918	0.84348	6240.5	6323.31	1.2088	0.212922	7172.67	6070.1	1.50204	0.0243447	8226	5491.37	A9	11
M300013372	Dock9	Q8BIK4	1.06661	0.262258	1180.33	1098.42	1.09255	0.196112	1155.25	1070.48	1.22796	0.055876	1252.67	1015.24	1.50173	0.00705469	1342.67	890.935	A9	6
M300004621	Nab2	Q61127	0.975687	0.656309	513	524.727	1.42171	0.0111961	831.5	575.111	2.24489	0.0134042	2013.67	872.691	1.50172	0.169683	653.333	438.971	A6	13
M300007778	Slit2	Q9R1B9	1.3665	0.114437	609.667	462.44	1.14896	0.0421242	923	820.022	1.07907	0.487058	815.667	721.371	1.50169	0.0135796	579.667	386.966	A10	6
M200013246	Gltscr2	Q8BTX4	1.08368	0.385143	439	401.87	1.07851	0.458413	501.25	474.902	1.26725	0.236993	783.333	666.297	1.50154	0.0260002	555.667	368.76	A9	16
M200004810	Pycard	Q9EPB4	1.07335	0.215784	2263	2118.12	1.17955	0.00141866	2526.75	2157.42	1.71617	0.0748041	2647.33	1573.15	1.50132	0.00589596	2636.33	1755.26	A6	11
M200005325	B4Galt2	Q9Z2Y2	0.991059	0.907083	241.333	241.579	1.06309	0.319009	279.5	257.46	1.7723	0.0632082	413.333	229.47	1.50053	0.0344367	240.667	161.809	A6	8
M300009486	Fras1	Q80T14	1.29891	0.00419869	843.333	649.223	1.18133	0.0133968	1189	1012.17	1.47984	0.148344	879.667	588.49	1.50034	0.0315678	970	656.684	A7	11
M300007982	Panx1	Q9JIP4	1.1079	0.0196013	285.333	257.818	1.09416	0.24672	444	412.269	1.82583	0.00737611	332.667	179.831	1.49746	0.0534283	377	251.413	A6	6
M300015698	-	undefined	0.891695	0.161235	5885.33	6635.88	1.11389	0.00391858	6507	5830.32	1.59005	0.041847	5949.33	3702.14	1.49621	0.0421541	4526.33	3066.83	A7	16
M300020859	-	undefined	1.01533	0.87806	2041.67	2012.98	1.17325	0.0210851	1978.25	1667.84	1.56163	0.0310042	3390.33	2164.77	1.4962	0.102411	2138.67	1374.45	A7	16
M300009421	Ptpn13	Q64512	1.03752	0.694538	1009.67	955.175	1.36769	0.0162292	1140.75	842.489	1.77079	0.0182123	1646	961.066	1.49588	0.00372901	1076	719.27	A6	11
M300017090	Gldn	Q8BMF8	1.67742	0.00229816	34	20.2044	0.898752	0.391227	51.3333	57.4971	1.3828	0.0247349	30	22.1785	1.4958	0.165438	27.3333	19.395	undefined	10
M200000903	M-Rip	Q5ZEZ6	1.07882	0.307089	1699	1556.15	1.13685	0.063711	1877.75	1676.37	1.52781	0.0414819	2280.67	1538.49	1.49545	0.00401765	1867.67	1248.96	A7	7
M200002462	Trip13	Q3UA06	1.09327	0.122979	244.333	222.622	1.43678	0.0234524	321.5	230.951	2.22027	0.00777559	250	111.658	1.49333	0.0104404	177.667	118.292	A6	6
M200008122	Fndc3B	Q6NWW9	0.976083	0.637488	1532.67	1580.47	1.16942	0.0493373	2224	1894.85	1.60894	4.92518e-05	2050.33	1274.73	1.49261	0.0262576	2159	1449.53	A7	16
M300017794	Rpl12	P35979	0.951845	0.797882	11818	12403.6	1.35097	0.000976235	11253.5	8277.19	1.83806	0.014374	31355.3	16750.1	1.49198	0.0298402	12026.7	7915.9	A6	11
M300006755	Ung	P97931	1.02135	0.713253	2250	2203.21	1.13355	0.0618979	3265	2828	2.00661	0.00430105	2853.67	1459.89	1.48923	0.0657377	3664.33	2413.6	A6	13
M200000017	Trim27	Q62158	0.965913	0.500733	653.667	680.656	1.26857	0.00124638	771.25	606.043	1.76288	0.0351996	1079.67	640.667	1.48804	0.0393729	715.667	484.196	A6	11
M300005064	Cfh	P06909	0.817129	0.133104	6643.33	8153.93	0.63592	0.0139023	6139.75	9731.53	0.776327	0.451618	9525.33	13534.9	1.4875	0.0215132	8335.33	5588.36	A9	1
M200000883	Gnb1	P62874	1.0059	0.858327	2551.33	2524.16	1.29796	0.00383222	2814	2152.56	1.70837	0.00935785	4466.33	2566.88	1.48684	0.00630998	2790	1881.05	A6	6
M300003089	Rai16	Q80YR2	0.887466	0.374576	44	49.6625	1.10073	0.279332	55.75	51.6065	1.86025	0.0375883	135	78.6824	1.48678	0.249567	47	32.7912	A6	16
M300005011	Bok	O35425	1.00947	0.735323	622.667	615.947	1.251	0.0250978	893.25	721.582	1.86999	0.0360057	1351	725.949	1.48616	0.00320184	778.333	522.12	A6	6
M300020171	-	undefined	1.0719	0.331067	697	649.675	1.36417	0.00727656	1142.5	833.921	1.84292	0.0442242	1032	547.85	1.48581	0.0161708	774.333	518.524	A6	16
M300014409	Q7Tq04	undefined	0.987966	0.912856	59.3333	59.0241	1.30665	0.0962346	79.5	61.9324	1.73581	0.0498153	144.333	84.9635	1.48563	0.00616654	64.6667	43.6421	A6	16
M200004386	Dbf4	Q9QZ41	0.964932	0.728162	268.667	281.89	1.39401	0.0126574	420.25	306.161	1.56122	0.0042828	316.667	200.107	1.48535	0.0394326	197	133.65	undefined	11
M200000461	Irf1	P15314	1.29323	0.264239	379.667	293.047	1.19713	0.169772	575.75	482.125	2.24606	0.0362952	1396	613.162	1.48525	0.0455221	739.333	493.361	undefined	13
M300001925	Ikip	Q3B7K3	0.890245	0.162916	708	800.295	1.12236	0.057899	913	812.021	1.50796	0.0049382	815.667	541.5	1.48492	0.009694	736.667	494.353	A7	11
M300006148	Dph2	Q8K0L8	1.10978	0.145703	238.333	215.083	1.10907	0.234991	298.75	275.108	1.53438	0.034235	359.667	238.316	1.48484	0.00534918	377	254.004	A7	16
M300004019	-	undefined	0.936529	0.332957	7326.67	7805.51	1.17462	0.00673253	8332.25	7115.03	1.52485	0.00569674	7807.33	5072.85	1.48199	0.026512	7746.33	5246.99	A7	16
M300005894	Cfi	Q61129	1.00404	0.952239	998.333	1005.8	0.952307	0.471397	967.25	1013.48	1.70346	0.0211324	901	559.607	1.47973	0.00272252	887	602.449	A6	1
M300018353	Cgn	P59242	1.04887	0.176205	14295.3	13537	1.02502	0.905008	13440	13045.9	1.6052	0.031428	14930	9093.71	1.4796	0.293449	5419.67	2223.43	A6	7
M300015657	-	undefined	0.958979	0.812816	3492.67	3648.13	1.29352	0.00039157	3252.5	2509.06	1.72958	0.0115511	8568.33	4890.8	1.47949	0.0155534	3744.67	2500.53	A6	16
M300002620	Ifi27	Q9CV14	1.2274	0.202797	93.3333	73.1888	1.63685	0.0332682	73.5	43.3064	3.1975	0.00954689	468.667	142.884	1.47763	0.351679	197.333	133.544	A8	16
M200000634	Atf5	O70191	1.01097	0.907575	305.333	301.843	1.14035	0.0146847	372	323.851	1.88019	0.0487839	930	471.722	1.4761	0.00558358	453	305.584	A6	13
M200012294	D2Bwg0891E	undefined	1.00156	0.8886	2473	2471.94	0.963805	0.407126	3692.75	3813.94	1.94422	0.0382131	3708.33	1992.26	1.47571	0.0272633	4130.67	2784.87	A6	16
M300004442	Msr1	P30204	1.06648	0.308262	56.3333	52.796	1.0842	0.048209	81.75	74.7572	2.02968	0.00448851	90.6667	45.3078	1.47557	0.0508448	100.333	68.2714	undefined	1
M300021425	Tax1Bp3	Q9DBG9	0.989502	0.751099	1390	1402.85	1.07478	0.111131	1732	1612.81	1.51629	0.0481735	2618.67	1719.7	1.47493	0.0171668	1796.33	1224.34	A7	6
M200013723	Cadps2	Q86UW7	0.860909	0.063291	453.667	525.828	0.933954	0.10702	571.5	609.762	1.53434	0.0490108	1161.33	738.918	1.4737	0.00206483	714	483.632	A7	5
M200000280	Tmem165	P52875	0.892643	0.112662	2321.33	2593.58	1.16988	0.0308703	2468.25	2102.78	1.65227	0.0099506	4152.67	2491.91	1.47348	0.00081264	2325.33	1576.03	A6	6
M300015294	E030002O03Rik	Q8BWB8	0.950194	0.690074	2521	2648.66	1.26087	0.0014358	2461.75	1957.73	1.71261	0.0226153	7234	4043.82	1.47326	0.0086857	2405.67	1635.98	A6	6
M200016095	Ngfrap1	Q9WTZ9	1.0811	0.128599	3378.33	3134.71	1.10626	0.0728865	3295.5	2995.95	1.64771	0.0177208	2859	1796.54	1.473	0.0104084	3900.67	2648.9	A6	3
M200000880	Smad2	Q62432	0.915625	0.16788	363.333	396.326	1.23571	0.0186961	492.5	400.098	1.77572	0.00283505	741	420.962	1.47282	0.0109704	446.333	302.186	A6	13
M200006471	Pdxp	P60487	0.973163	0.450009	144.667	149.283	1.22808	0.0176354	180	145.732	1.83736	0.0283384	317.333	176.309	1.47085	0.000915814	173.667	118.234	A6	11
M200007848	Sfxn3	Q91V61	0.978708	0.585191	495.667	502.248	1.14057	0.12359	846.75	755.764	1.82956	0.0300573	1103	624.978	1.46896	0.000641331	1246.67	848.06	A6	9
M300001856	Fyn	P39688	0.969934	0.658236	950.667	981.396	1.21344	0.0274869	1098	914.123	1.57059	0.0215759	1304.67	841.442	1.46871	0.0045991	811.333	554.287	A6	6
M300005063	Cfh	P06909	0.876968	0.334842	4794.67	5570.71	0.569381	0.00782291	4022	7170.86	0.673579	0.26807	4153	6806.2	1.46785	0.0241486	5430	3690.95	A10	1
M200006165	Bcl10	Q9Z0H7	0.94389	0.402091	824.667	872.753	1.14269	0.0240284	1123.25	989.995	1.56259	0.0248174	1474.67	930.257	1.46751	0.0134161	1105.33	750.394	A7	11
M200013247	Myd88	P22366	0.894145	0.11242	253.333	283.053	1.0862	0.160019	293	270.831	1.59742	0.0096527	552.333	350.306	1.46744	0.0558398	452.333	305.007	A7	3
M300015119	-	undefined	0.986692	0.873901	1367.33	1379.78	1.15682	0.140045	1456.75	1256.25	1.51644	0.0238574	2286.33	1537.56	1.46641	0.0261202	1550.67	1071.69	A7	16
M300017988	-	undefined	0.936473	0.381545	11842.7	12551.6	1.24998	0.000838309	12389	9905.88	1.50004	0.032091	17845.3	11568.8	1.46609	0.0930035	8806.67	6153.63	A6	16
M300015820	-	undefined	0.893655	0.388143	8597	9621.97	1.12354	0.00510724	7166	6357.71	1.60935	0.0160068	16001	10193.3	1.46597	0.022178	7571.33	5161.82	A6	16
M200009499	Ptprc	P06800	0.839502	0.20029	231.333	272.329	0.998773	0.993774	304.5	317.134	1.70212	0.00840657	451.667	268.114	1.46326	0.0642924	355.333	242.766	A6	6
M200006007	Pthlh	P22858	1.15158	0.530998	19.3333	16.5483	1.21065	0.0790045	26	21.1853	2.1836	0.027316	43.3333	19.7419	1.46283	0.126048	22	15.0085	undefined	6
M300020366	Ptp4A1	Q63739	0.977396	0.886603	1956.33	2032.3	1.09081	0.10932	2349.25	2166.51	1.74765	0.0377663	2637.67	1459.23	1.46258	0.0420462	2798.33	1903.61	A6	11
M200008112	Mmd	Q9CQY7	0.827303	0.0814392	565	670.92	1.23436	0.0328364	946.5	758.726	1.86171	0.0228002	2089	1179.58	1.46187	0.00573574	1154.33	787.234	A6	6
M200004319	6720460F02Rik	Q5RIU2	1.12874	0.472607	130.667	116.479	1.35691	0.00779302	172	126.904	2.07422	0.0110967	134.333	63.2399	1.46112	0.0136959	100	67.8383	A8	16
M200003947	Apaf1	O88879	0.967816	0.802056	151	162.665	1.10166	0.0950436	218	200.982	1.70883	0.0104961	379.333	219.137	1.4611	0.0666838	149.667	104.636	A6	11
M300002840	Rhobtb3	Q9CTN4	1.20294	0.045156	1062.33	890.709	1.14389	0.0348411	1439	1274.03	1.68898	0.0467135	911.667	525.969	1.46082	0.00990483	869.667	596.916	A6	6
M300019700	-	undefined	0.922136	0.524315	4389	4861.91	1.21042	0.000710761	3151.25	2602.28	1.58547	0.0182315	3999.67	2550.11	1.45991	0.0140165	3790.67	2595.66	A6	16
M300011914	Ak5	Q920P5	1.12408	0.192344	314.333	281.845	1.19979	0.0440774	456.5	379.683	1.79468	0.0110853	419	235.789	1.4584	0.0415432	369.333	249.386	A6	13
M300018991	C10Orf119	undefined	1.1231	0.278566	301.667	266.498	1.23754	0.00441986	456.25	367.442	1.70884	0.00484202	717	415.834	1.4572	0.00260467	649.667	446.581	A6	16
M300007063	Csda	Q9JKB3	1.06976	0.463207	1357.67	1266.12	1.18725	0.00432361	1528.75	1295.51	1.69035	0.0169197	2400.33	1377.3	1.45565	0.0285708	1376	960.877	A6	13
M300015639	Rpl12	P35979	0.922441	0.536096	6885.67	7451.26	1.30901	0.0105462	7344.75	5591.04	1.92189	0.00879838	18812.3	9819.84	1.45502	0.0218492	6799.33	4632.63	A6	11
M300022013	Tuba3C	undefined	1.00042	0.99448	6701	6673.29	1.4738	0.000202286	8623.25	5836.66	2.38722	0.00909773	11304.3	4912.14	1.4543	0.0007703	5542.33	3800.37	A6	7
M200001103	Tyro3	P55144	1.09211	0.050146	264.667	241.335	1.15742	0.0521141	421	370.736	1.7288	0.0389111	286	170.228	1.45382	0.0131629	357.333	244.754	A6	6
M300010379	Calm2	P62204	0.834068	0.154632	6992.33	8393.97	1.20891	0.0954468	6931.5	5656.88	1.68213	0.0153058	19818	11434.2	1.45338	0.00755164	6927.33	4738.74	A6	16
M200004008	Tsc22D1	Q15714	0.864704	0.178249	4825.67	5558.73	1.02284	0.701931	5592.25	5420.31	1.62475	0.0219945	14012	8951.49	1.44982	0.159381	8444.67	6115	A6	13
M200004307	Nans	Q9JJH0	1.03593	0.524635	515.667	498.968	1.23998	0.00321646	605.25	492.128	1.9188	0.00253862	608.333	317.115	1.44914	0.00287459	556.333	383.362	A6	8
M300002952	-	undefined	0.965265	0.609019	226.667	234.893	1.1885	0.0170699	385.5	321.696	1.54512	0.0391568	340.667	218.155	1.44896	0.0461096	261	180.682	A6	16
M200012783	Pcdhb18	Q91Y02	0.876447	0.0972614	25	28.7369	1.10364	0.38454	34.75	32.4791	1.92269	0.0391193	43	23.1459	1.44796	0.131346	20.3333	14.157	A6	7
M300014628	-	undefined	0.959082	0.781832	2644.67	2752.26	1.29151	0.00242559	2342.5	1813.41	1.59542	0.010304	5615.33	3453.95	1.44787	0.0132029	2514.33	1758.35	A6	16
M200005494	Wfdc2	Q9DAU7	1.04482	0.631062	5804.67	5553.45	1.13942	0.0647145	6899.75	6091.25	1.61452	0.0246766	9421	6029.12	1.44754	0.00968232	9013.33	6268.78	A6	11
M300016693	-	undefined	0.885736	0.462636	19477.3	22087.3	1.21074	0.00462277	16424	13585.9	1.54911	0.0282382	41372.7	26840.9	1.44547	0.016301	17905	12300.5	A6	16
M200001978	Hoxb7	P09024	0.905378	0.381404	717.667	791.003	1.28607	0.0199465	819.25	641.218	1.62706	0.0126497	1493	926.453	1.44479	0.0585243	1001	683.739	A6	13
M200004217	Cnn2	Q08093	1.08668	0.204557	3802.67	3492.47	1.25624	0.00641334	3985	3198.54	2.21526	0.0174881	4505.67	2098.16	1.44331	0.0723776	2543	1707.85	undefined	7
M300019644	Arhgap30	Q640N3	1.01651	0.866205	63.6667	61.8789	1.054	0.172997	79	74.2157	1.54869	0.0268531	92.6667	61.4417	1.44292	0.0894822	97.3333	66.767	A6	6
M200006244	Pdgfrl	Q6PE55	1.08958	0.304053	271.667	251.555	1.08494	0.133274	365	332.772	1.90715	0.0023541	399.333	210.204	1.44268	0.0843571	381.333	264.721	undefined	6
M200001998	Camk2B	P28652	1.08368	0.199671	1252.67	1162.91	1.12855	0.0399167	1767	1546.77	1.86374	0.0138898	1473	823.816	1.44263	0.0697051	1746.67	1205.91	undefined	11
M300013846	Wbp5	Q9DD24	0.861047	0.142847	5886.33	6863.1	1.17765	0.00357651	5846	4944.19	1.6759	0.0116863	10985.3	6477.5	1.44249	0.0368565	4657.33	3189.5	A6	13
M300015007	Eg241053	undefined	0.979999	0.892405	1569.33	1620.66	1.2807	0.0120182	1304	1015.2	1.91808	0.0219277	2303	1188.33	1.4421	0.0122096	1548.67	1071.32	A6	7
M200003146	Vcl	Q64727	1.09571	0.489753	2233.33	2090.98	1.3376	0.0657608	3130.75	2371.39	1.85312	0.0252325	2927	1654.7	1.44176	0.0141574	2569.33	1781.7	A6	7
M200008944	Mical1	Q8VDP3	1.02821	0.0541638	107	104.178	1.14434	0.189336	154	137.116	1.62613	0.0174361	179.667	111.79	1.43844	2.39531e-05	117.333	81.5654	A6	11
M300006072	Bspry	Q80YW5	1.06157	0.528367	254.333	237.264	1.29903	0.0678551	384	301.324	1.90227	0.0402958	684.667	376.776	1.43745	0.00237355	457	317.97	A6	14
M300008736	Ncf4	P97369	0.954792	0.230785	110.333	115.12	0.792393	0.085025	199.5	247.793	1.5105	0.0435221	178.333	117.781	1.43663	0.259547	130.333	96.5152	A7	11
M300010945	Dtl	Q3TLR7	0.931929	0.453769	147	158.963	1.34404	0.00403343	241	179.033	1.83702	0.0405728	235.333	118.855	1.43506	0.0120483	95	65.7529	A6	11
M200014016	Trim35	Q8C006	1.05646	0.502067	747.667	714.665	1.06188	0.402797	840.5	807.085	1.74013	0.0365736	780	479.319	1.43427	0.021195	676.667	474.906	A6	11
M200005239	4930550C14Rik	Q14BS3	0.947978	0.444637	615	654.751	1.23463	0.0540433	724	593.05	2.05789	0.0303918	805.667	402.708	1.43399	0.0301894	762.333	526.006	A6	16
M300007471	Cpxm2	Q9D2L5	1.07872	0.175779	620.333	575.213	1.30062	0.00710102	778	589.18	2.6807	0.0407301	794.333	308.143	1.43328	0.322155	826.333	684.967	A8	11
M300008897	-	undefined	0.935485	0.247286	699	743.543	1.1053	0.159989	857.75	768.915	1.60879	0.00139468	1055	656.143	1.43267	0.000959373	790.333	550.9	A6	16
M300006621	Tpst2	O88856	1.02029	0.817224	1065.33	1041.98	1.30071	0.0322189	1340.5	1030.91	1.63231	0.031508	1731.67	1105.73	1.43197	0.0063688	1381	959.483	A6	11
M200006579	2610028A01Rik	Q8C6E5	0.96441	0.644218	192.667	199.647	1.31038	0.023703	248.75	191.786	1.83957	0.0227388	374.667	210.758	1.43138	0.0223372	207	143.448	A6	11
M300000506	B230120H23Rik	Q8BUD3	1.06266	0.0665178	399.667	375.263	1.10398	0.0230889	587.75	531.025	1.50535	0.0183164	525.667	342.889	1.43119	0.0089458	495.667	345.756	A6	11
M200002635	Ptrf	O54724	1.13151	0.317083	951.333	852.338	1.10306	0.0309293	1074.25	981.172	1.50401	0.00532762	872.333	582.919	1.43068	0.0219821	848.333	588.581	A6	11
M200001781	Gja1	P23242	0.978636	0.833228	954.667	968.321	1.1888	0.099461	1121.25	926.136	1.70458	0.00261054	1689.33	993.722	1.42838	0.00979081	1088.33	761.304	A6	7
M300013128	Ankrd42	Q3V096	1.04355	0.332273	481.667	461.273	1.01571	0.818946	591.5	589.829	1.60725	0.00986928	626	392.678	1.42813	0.0609957	575	401.447	A6	16
M300018511	-	undefined	1.01728	0.900029	6982	6904.82	1.24517	0.0159657	6186.25	4949.55	1.59395	0.0212845	8890.67	5798.87	1.42734	0.00668599	6775.33	4772.63	A6	16
M200003402	Cd68	P31996	1.01336	0.707795	354	348.936	0.989695	0.79841	608.25	612.696	1.62858	0.00627115	569.667	353.098	1.42709	0.012932	697.667	488.486	A6	16
M300006132	Dab1	P97318	1.01341	0.942134	63.6667	60.1981	1.56356	0.00620014	118.5	76.4134	1.14387	0.532115	58	47.2906	1.42686	0.0333841	52	35.958	undefined	16
M300015029	-	undefined	0.962918	0.753688	6845.67	7098.72	1.20668	0.00678626	6075.5	5044.82	1.70044	0.000220947	11084.3	6524.43	1.42631	0.0167395	6380.33	4526.09	A6	16
M200001399	1110033J19Rik	Q80ZV1	1.07244	0.575953	1032.33	973.413	1.17223	0.0793789	1194.75	1018.18	1.65595	0.00469484	1299.67	793.94	1.42436	0.0259717	957.667	675.15	A6	11
M300000171	Gabrg1	Q9R0Y8	1.01756	0.704203	233.333	227.953	1.13732	0.119691	290.25	248.087	1.70925	0.0329629	278	163.001	1.42402	0.0210627	326.667	230.569	A6	6
M300006327	-	undefined	1.05091	0.525915	177	170.321	1.29164	0.0278152	204.5	160.399	1.54048	0.0486546	284.667	179.729	1.42323	0.0533533	230.333	164.488	A6	16
M200001237	Cx3Cl1	O35188	1.15525	0.0847872	750.667	645.159	1.08054	0.101598	1104	1014.73	1.95113	0.0127644	2238.67	1131.2	1.42309	0.147774	1931.33	1355.55	undefined	1
M300005919	Lmna	P02545	1.0752	0.209724	694	646.65	1.1878	0.0178505	945	799.957	1.73246	0.0181359	1705.67	988.933	1.42303	0.0514825	1008.33	704.199	A6	7
M200006574	Antxr1	Q9CZ52	1.17178	0.0253119	1534.33	1316.1	1.14019	0.00437176	2252.75	1986.68	1.64402	0.0105519	1452.33	889.675	1.42286	0.0217036	1784.67	1253.1	A6	6
M300016034	-	undefined	0.968074	0.782246	5941	6130.02	1.26144	0.00458831	5545.25	4398.43	1.51765	0.00300791	13440.7	8872.35	1.42266	0.00876434	6135.67	4328.12	A6	16
M200007619	Tmem81	Q9D5K1	1.02309	0.562988	185.667	182.351	1.10383	0.0143328	284	256.577	1.50108	0.0195189	344.333	229.169	1.42255	0.0257462	313.667	217.804	A6	16
M300010346	Med12L	Q86YW9	1.2334	0.0436307	65	52.5467	1.57118	0.03558	99	61.3965	2.18509	0.00724164	335.667	154.408	1.4205	0.0175514	642.333	464.564	A8	6
M200007966	Kdelc2	Q8C6F3	0.956944	0.547287	589.667	614.64	1.14285	0.0301518	758.5	655.535	1.64711	0.0147534	1071.67	639.537	1.4195	0.11127	598.333	420.454	A6	16
M200001651	Top2A	Q01320	0.961778	0.364645	1136.67	1180.55	1.3578	0.0107049	1560.25	1142.83	1.91764	0.00447426	1257.33	641.988	1.41761	0.13776	663	460.139	A6	13
M300008508	Emr4	Q91ZE5	1.05115	0.362868	312.333	299.998	1.05832	0.435246	518.25	500.106	1.61845	0.0113431	287	177.271	1.41615	0.00930835	566	399.246	A6	6
M300001822	Fbxo5	Q7TSG3	0.979445	0.726227	690	701.136	1.22145	0.0136479	1030.5	842.121	1.5376	0.000910942	807.333	526.424	1.41569	0.0175635	679	482.712	A6	11
M300001931	Epb4.1L2	Q8C928	1.172	0.207669	657.667	573.385	0.992474	0.860203	663	676.282	1.51675	0.0484157	580	382.221	1.41493	0.00990056	455.667	320.616	A7	7
M300004418	Pde6C	Q91ZQ1	1.06444	0.361435	100.333	94.7684	0.982141	0.806274	178.25	187.943	1.6629	0.0388576	69	45.2995	1.41416	0.10638	115.333	79.9002	A6	6
M300009059	Rfc3	Q8R323	1.03259	0.66386	689.667	668.911	1.42981	0.00519975	895.75	625.231	1.54741	0.00395562	883.333	566.732	1.41376	0.0219521	683.333	484.819	undefined	13
M200005877	Snx4	Q91YJ2	0.83725	0.194105	1064.33	1264.82	1.08149	0.052804	1336	1229.23	1.57481	0.0402126	1668	1094.54	1.41358	0.013429	1185.67	835.245	A6	7
M200002562	Calu	O35887	0.87891	0.135445	1445.67	1634.99	1.22923	0.0115639	1652.5	1332.92	1.79863	0.000640201	3182.67	1783.26	1.41291	0.0848358	1422.33	1016.64	A6	11
M300013015	-	undefined	0.991601	0.922486	2239.67	2242.17	1.23155	0.00945753	2511.75	2025.44	1.70537	0.0308578	3271	1870.71	1.41232	0.0207874	1723	1214.89	A6	16
M300012181	Ppl	Q9R269	0.948514	0.191393	59.6667	63.3491	1.30206	0.166764	156.25	130.044	2.4411	0.029684	294	120.028	1.41052	0.117251	163.333	113.778	A8	7
M300014224	-	undefined	0.937125	0.566618	7280.33	7883.79	1.21167	0.00299799	7005.25	5752.28	1.75473	0.0400049	13147.3	7367.33	1.40941	0.0167125	8524.67	6042.82	A6	16
M200001729	Kif2A	P28740	1.00727	0.942025	634.667	645.212	1.13276	0.0188642	804	715.932	1.55701	0.0135894	895.333	567.779	1.40938	0.0272731	508.667	364.405	A6	7
M300017646	Nm_013525	undefined	0.931909	0.663472	7968	8617.16	1.05963	0.0221982	6283.75	5903.18	1.5988	0.0459663	11885.7	7725.78	1.40608	0.148737	7506.67	5142.7	A6	16
M200012882	Coro1C	Q9WUM4	1.00928	0.821825	1945.67	1923.57	1.25458	0.0158516	2487.25	1949.6	1.89988	0.033295	4447.33	2255.46	1.40602	0.0282712	2203.33	1557.01	A6	7
M300016434	Olfr459	Q7TRV5	1.18713	0.0388575	716.667	601.461	1.18623	0.0981245	1864.75	1652.65	1.9081	0.0161344	2424.33	1291.43	1.40566	0.0048477	3159.67	2249.48	undefined	6
M300003713	-	undefined	0.875803	0.161615	8781.67	10028.2	1.20351	0.00885749	8786	7240.95	1.51496	0.0251174	12242	8052.03	1.40483	0.0398388	7836.33	5561.32	A6	16
M300017272	Rpl17	P18621	0.953621	0.636052	7670.67	8032.07	1.19445	0.0185951	8177.25	6755.76	1.69554	0.0153618	15994.7	9425.99	1.40462	0.0550866	9529.33	6576.32	A6	6
M300020282	Rpl17	Q9CPR4	0.983946	0.898752	8125	8189.61	1.16905	0.0326879	8548.25	7213.06	1.59175	0.0226886	15046.7	9589.76	1.40439	0.112275	9840.67	6680.62	A6	6
M200007885	Lad1	P57016	1.02497	0.321715	319.333	310.881	1.09537	0.0471453	545.5	495.613	1.59148	0.0298497	925.333	610.71	1.40433	0.0577583	1063.33	781.971	A6	7
M200003092	Rbpms	Q9WVB0	1.18473	0.0260844	894.333	752.727	1.22158	0.0519437	1488	1236.46	1.63814	0.0137385	1419	886.959	1.40241	0.0052865	1528	1088.03	undefined	13
M300019301	Eg433251	undefined	0.919199	0.63645	8650.67	9513.11	1.1749	0.00765102	7024.75	5968.76	1.53671	0.0225254	21595.3	13956	1.40164	0.0378922	8670.67	6159.63	A6	16
M300022338	-	undefined	0.907258	0.465517	14850	16361	1.26572	0.0159625	16144.5	12696	1.79383	0.00380309	28401	15837.6	1.39917	0.0190788	14972	10653.7	A6	16
M200004130	Sh3Bgrl	Q9JJU8	0.841126	0.135218	4063.33	4837.72	1.14462	0.0573342	4722.75	4095.26	1.81576	0.0194075	5149.67	2995.27	1.3991	0.0456747	4079.33	2916.54	A6	16
M300007417	Phca	Q9D099	0.969562	0.555381	316.333	332.339	1.27079	0.0160887	505.25	394.765	1.66607	0.0140749	704.333	433.137	1.39844	0.00321239	685	490.429	A6	15
M300002941	Bc067074	Q6NXH4	1.03819	0.568789	1326	1280.1	1.19812	0.0136366	1296.25	1096.76	1.57543	0.0196656	1369.67	873.765	1.39504	0.00882065	1162.33	831.619	A6	14
M300007672	-	undefined	0.88087	0.373481	17499	19984.8	1.20358	0.00203816	14968	12381.8	1.57768	0.0291735	40750	25596.6	1.3932	0.022077	16628.3	11892.9	A6	16
M300003124	Jub	Q91XC0	1.09356	0.318526	680.667	623.694	1.17218	0.00462722	985.25	836.781	1.52626	0.00216842	1226.67	803.684	1.39317	0.00671481	1145.33	822.57	A6	7
M300018276	C3Orf21	undefined	1.05788	0.302372	534	501.62	1.13553	0.0145932	609	538.251	1.57181	0.00450603	609	394.959	1.39184	0.0032158	392.667	282.775	A6	16
M200008019	Armcx1	Q9CX83	0.88204	0.148237	512.333	579.546	0.989275	0.676512	664	674.053	1.5584	0.0333868	941.667	616.832	1.39078	0.0323663	564.333	404.794	A6	16
M300020196	-	undefined	0.922879	0.63803	770	848.563	1.26049	0.0411632	722.75	577	1.80645	0.0147402	1683	918.919	1.38963	0.0442289	793	570.004	A6	16
M300005721	Trim55	Q8C6Y1	1.1332	0.107945	75.3333	67.1139	1.20352	0.0989162	140.5	118.773	1.78303	0.0214695	107	59.051	1.38912	0.0283207	105	75.2526	undefined	11
M300021969	Pcdh19	Q80TF3	1.06519	0.633817	96	89.6818	1.49565	0.00285526	133.75	88.6466	1.90671	0.00628395	136.667	71.7716	1.38856	0.409468	84.3333	64.4926	A8	7
M300001017	Ccl8	Q9Z121	1.01574	0.625727	1106	1087.76	1.00111	0.972779	1309.5	1293.7	1.61743	0.00648621	1154.33	705.415	1.38814	0.0874558	1417	1027.09	A6	6
M200004976	Fkbp7	O54998	0.825792	0.173332	302.667	374.279	1.09879	0.34189	303	271.047	1.76647	0.0334288	623.333	352.527	1.38589	0.00934202	270.667	194.197	A6	11
M300001652	Pfn1	P62962	1.00633	0.950475	6456.33	6321.8	1.25416	0.00578923	7061.5	5615.55	1.62959	0.0462805	16336.7	9780.81	1.38405	0.0170632	7266.33	5240.16	A6	7
M300008375	1700025G04Rik	Q3UN99	0.973774	0.697148	422.667	433.363	1.15418	0.0230794	529	455.515	1.51235	0.0103657	375.667	245.76	1.38349	0.0414384	382.333	275.649	A6	16
M300002969	Vcl	Q64727	1.11694	0.468669	4590	4116.23	1.26214	0.063421	6671.25	5284.18	1.94016	0.0198911	7384	3847.96	1.38292	0.0517051	6389.67	4583.56	undefined	7
M300015922	-	undefined	0.940161	0.548013	6676	7076.92	1.20559	0.0499887	7012.25	5859.44	1.52687	0.0159713	8666	5806.28	1.38227	0.0507833	7932.67	5670.05	A6	16
M300003712	Gabrr2	P56476	1.15676	0.111055	95.6667	82.8438	1.2177	0.122228	85.5	69.9547	1.61507	0.031108	145.667	90.7632	1.38227	0.203395	93.6667	65.097	A6	6
M300010506	Micall2	Q5DU62	0.974272	0.833702	222.333	226.647	1.16461	0.00529035	276.75	238.841	1.54373	0.045411	294	193.002	1.3787	0.0244847	251.667	183.978	A6	16
M200002716	Egfr	Q01279	1.04167	0.00314731	552.667	530.454	1.22562	0.0157001	1141	941.354	1.60199	7.56143e-05	1199.67	749.464	1.37808	0.0399024	1482.33	1074.72	A6	6
M200014132	Chst7	Q9EP78	1.08136	0.626901	85.3333	78.8646	1.13555	0.00972649	139.25	123.582	1.63275	0.00661063	136	82.5763	1.37743	0.0868128	72.6667	51.563	A6	15
M200014276	Slc27A3	O88561	0.910588	0.462062	112.667	121.003	0.999764	0.996253	167.25	170.451	1.68558	0.0463042	259.667	159.384	1.37636	0.00595684	115.333	83.3781	A6	9
M300020021	Ptp4A1	Q63739	0.329911	0.388326	2645	2965.24	1.11148	0.0365455	4845.5	4346.69	2.02558	0.0484302	5402.33	2798.12	1.37496	0.116011	5660.33	4095.94	A6	11
M300001485	Celsr1	O35161	1.25269	0.0642243	241	193.135	1.34433	0.0271444	374.75	285.935	1.60126	0.0384201	540	328.122	1.37305	0.00971447	356	259.305	A8	6
M300018409	Acot9	Q9Y305	0.954961	0.57643	1890.33	1995.89	1.20779	0.00406273	2190.25	1804.07	1.5782	0.0127793	2234.33	1434.39	1.3726	0.0266352	2867	2080.12	A6	11
M300019195	-	undefined	0.920061	0.610399	1735.33	1892.2	1.34526	0.00106763	1793.75	1328	1.82794	0.0201088	5238.67	2802.36	1.37227	0.0485081	1975.33	1409.38	A6	16
M300009046	Trim36	Q80WG7	0.968309	0.578904	220	225.185	1.10581	0.157284	396	352.439	1.84556	0.0175324	360	196.065	1.37205	0.0506793	333	241.904	A6	11
M200001250	Tgfb1I1	Q62219	1.1157	0.0129702	1688.67	1511.19	1.21003	0.0432469	2095.5	1738.32	1.76639	0.0259301	1943.33	1151.65	1.37095	0.161954	1253	894.03	undefined	16
M300013232	Prelp	Q9JK53	0.840765	0.0294132	280.333	332.797	1.03902	0.0638336	398.75	383.203	1.63271	0.0023118	1030.33	636.206	1.36988	0.0372588	543.667	390.95	A6	6
M300011161	-	undefined	0.942923	0.739114	2138.67	2307.1	1.25836	0.000959951	2308.5	1830.81	1.7191	0.00818742	2998	1743.83	1.36986	0.0602511	2720	1948.63	A6	16
M200006598	Asf1B	Q9DAP7	1.05981	0.464492	316.667	297.969	1.45017	0.00371515	476.5	332.317	2.0361	0.0366793	417	194.666	1.3693	0.02001	256.333	185.106	A8	11
M300002637	Acot2	Q9QYR9	1.11565	0.0244434	1022.67	915.665	1.00227	0.975353	1142.25	1153.94	1.68975	0.00649615	1226	724.055	1.36875	0.0158909	841.333	612.213	A6	11
M300015950	Olfr872	Q7TRE9	1.00351	0.974805	297	294.413	1.34397	0.00295762	399.25	297.872	1.98022	0.0397725	871	439.244	1.36795	0.0237036	300	218.594	A6	6
M300003063	Tsc22D1	P62500	0.869203	0.0930378	5111.33	5853.01	0.850916	0.0332846	5259.25	6215.21	1.5158	0.00254688	14242.3	9478.73	1.36767	0.281671	7981	6046.16	A6	13
M200013800	Adcy3	Q8VHH7	1.01492	0.68766	192	188.127	1.08201	0.0738887	261.5	238.047	1.69386	0.037539	318	189.992	1.36513	0.0569382	221	162.539	A6	6
M300006825	Rbm28	Q8CGC6	1.12426	0.041808	280	249.83	1.35745	0.0957557	443.5	342.337	1.73611	0.0166162	542.333	324.264	1.36419	0.00679605	388	283.769	A6	11
M300020473	Ppp1R14B	Q62084	0.979683	0.749231	3706	3805.81	1.13768	0.000990394	4214.75	3700.24	1.53508	0.021463	4625.33	3051.84	1.36341	0.0387061	3293.33	2452.88	A6	11
M300013364	Gck	P52792	0.984562	0.695516	205.333	209.631	1.04067	0.447982	319.75	310.757	1.53665	0.0225441	243.667	156.931	1.36118	0.00396965	306.333	224.86	A6	8
M300005134	Hmcn1	Q96RW7	1.20547	0.114061	267	226.164	1.42839	0.0198747	442.75	318.981	2.62443	0.00558037	299.667	116.664	1.36046	0.0226317	169.667	124.722	A8	6
M300001769	Scn1B	P97952	1.00315	0.905574	202.667	202.191	1.01879	0.621497	359.75	356.473	1.78401	0.0430694	607.667	341.548	1.36034	0.0209381	385.333	283.454	undefined	9
M300001361	Npdc1	Q64322	1.07495	0.152297	141	131.245	1.13476	5.73551e-06	213.25	187.937	1.93375	0.0128233	333.333	170.8	1.36009	0.0166214	218	159.887	undefined	13
M300006134	Dab1	P97318	1.17338	0.00723676	105.667	90.1268	1.6583	0.00558725	223.25	136.438	1.39412	0.252858	195	133.542	1.35892	0.0526565	148.667	106.506	undefined	16
M300019967	-	undefined	1.05879	0.201267	6413.33	6032.81	1.19046	0.00969462	7436.5	6290.09	1.54245	0.0338931	8681.33	5702.28	1.3577	0.0570064	6546	4817.88	A6	16
M300020999	Gcn1L1	Q6PGM5	1.35179	0.0232856	307.333	226.365	1.13838	0.0638667	457.25	405.236	1.53696	0.0492047	388	245.272	1.35739	0.0174333	664	485.857	undefined	11
M200005461	G6Pdx	Q00612	0.984837	0.864625	248.667	251.921	1.18287	0.0278819	277.75	235.967	1.56316	0.015065	452.667	298.089	1.3552	0.00598982	354	262.289	A6	8
M300017611	Kctd11	Q8K485	1.0521	0.553914	286.333	275.981	1.10714	0.153834	405.25	367.322	1.95291	0.0174571	552	281.294	1.3549	0.0543363	414.333	301.623	undefined	9
M300019573	Impdh2	P24547	0.938792	0.245285	1732	1848.27	1.21082	0.0282622	2149.25	1784.8	1.72893	0.0435637	2534.33	1464.19	1.35455	0.0209433	1901.33	1410.82	A6	11
M200000097	Rhoc	Q62159	0.917964	0.264604	1404.33	1530.8	1.07996	0.0152302	1727.25	1596.71	1.77763	0.00958514	2980.33	1677.06	1.35421	0.0227574	1907.67	1411.21	A6	6
M200013766	Hoxb2	P0C1T1	1.07529	0.453596	450	414.346	1.28842	0.0552614	417	322.104	1.57247	0.0245417	696.667	460.014	1.35305	0.019426	446	333.509	A6	11
M300007926	-	undefined	1.0364	0.738333	58.6667	56.4143	1.19547	0.0133282	66.75	56.1699	1.50589	0.0116187	121	79.2926	1.35258	0.125133	63.6667	47.8043	A6	16
M300018686	Mthfd2L	Q6P079	1.04195	0.523261	382.333	370.092	1.24915	0.00207252	547	438.342	1.5631	0.0336457	521	335.531	1.35234	0.00128902	522.667	386.214	A6	16
M300005088	C1Orf106	undefined	1.00737	0.745345	1069	1060.83	1.00973	0.436206	1410	1399.97	1.68291	0.0099298	1229.67	737.807	1.35225	0.00317991	1213.33	896.79	A6	16
M300019314	Fbxl13	Q8NEE6	1.07169	0.250893	206.667	192.994	1.12668	0.0380178	247.25	220.942	1.53838	0.024293	224.667	147.7	1.35149	0.0145445	202	149.159	A6	11
M200014584	Tspan6	O70401	0.810775	0.104407	1123.33	1387.86	1.27683	0.0236371	1111.25	863.736	1.86755	0.0267566	1890.33	972.396	1.35137	0.0406375	695.667	508.406	A6	7
M200000376	Vcam1	P29533	0.715046	0.11489	784.667	1032.25	0.52394	0.00244676	481	902.114	1.30144	0.508577	761.333	595.252	1.35099	0.0718845	1066.33	775.781	A7	7
M300012261	Nudt21	Q9CQF3	0.968923	0.0812085	1776.33	1830.01	1.33837	0.0201757	2139.5	1579.24	1.60484	0.0389428	2460	1580.74	1.3492	0.0197536	1800	1333.63	A6	13
M200013752	Gpm6B	Q13491	0.895686	0.0211445	701	782.158	1.1266	0.164647	922.25	817.879	1.84331	0.00973789	1477	796.555	1.34912	0.0344143	836.667	619.596	A6	10
M300015023	Emx2	Q04744	1.02293	0.511434	1044.33	1019.96	1.14513	0.0605922	1240	1088.82	1.55136	0.0140442	1411.33	924.513	1.34889	0.00245661	1059	783.651	A6	11
M200011878	Npal2	Q91WC7	0.945989	0.27195	170.333	179.808	0.98083	0.236774	281.25	287.106	1.90083	0.00909367	304.667	161.918	1.3468	0.0351653	312.333	232.974	undefined	16
M300002571	Erh	P84089	0.965349	0.691751	2591.33	2759.06	1.51736	0.00732536	2754	1842.7	1.87554	0.0442554	4046.33	2323.24	1.34278	0.020227	2441.33	1800.51	A8	13
M300000862	Actg2	P63268	1.18195	0.243384	286	242.558	1.5415	0.0193977	448.5	299.607	1.86686	0.154288	668	372.875	1.34195	0.212227	288.333	217.135	A8	7
M300021176	-	undefined	1.1716	0.120138	11006.3	9476.15	1.13282	0.00618355	15463.8	13658.6	1.71856	0.0146704	21269.3	12276.5	1.34117	0.00182664	23786.3	17685.3	undefined	16
M300005316	Acvr1	P37172	0.985656	0.573239	354	358.969	1.05504	0.126694	447.25	423.284	1.51284	0.0357459	356.667	241.575	1.33931	0.0136841	344	255.328	A6	6
M200000483	Pip	P02816	1.04935	0.467091	324.333	321.031	0.83563	0.42466	468	557.767	1.60459	0.0276851	273	168.815	1.33733	0.65339	324	261.863	A7	7
M300015921	Klhl31	Q8BWA5	0.976985	0.811492	145.667	149.574	1.26534	0.0168971	202.75	160.9	1.78135	0.0154154	280.333	157.266	1.3359	0.0578343	179.667	132.987	A6	11
M300015115	-	undefined	1.14331	0.105799	659.333	576.743	1.18657	0.0932642	1010.5	876.566	1.6778	0.0420764	674	427.998	1.3355	0.159601	951.333	730.741	undefined	16
M300001903	Cdc2A	Q8R4A4	0.925257	0.278045	1611.33	1743.54	1.54568	0.0138414	2331.5	1475.98	2.32875	0.0336391	2768	1101.28	1.33516	0.0214856	996.333	745.665	A8	6
M300001729	Tnnt3	Q9QZ47	1.13413	0.141208	202.667	181.755	1.21139	0.00579468	211.25	176.14	1.5875	0.0100444	270.333	170.274	1.33502	0.0580648	187	139.16	undefined	11
M200001010	Wdr1	O88342	0.971799	0.563976	2122.67	2186.89	1.22572	0.000539298	2716.25	2214.9	1.6389	0.0326829	3607	2284.08	1.33468	0.000589234	3381.67	2531.29	A6	7
M200012097	Isoc1	Q91V64	0.89911	0.129202	780.667	872.166	1.12962	0.0202894	916.25	814.268	1.73858	0.0165851	2696.67	1494.69	1.33235	0.00437899	961.333	722.188	A6	15
M300021954	-	undefined	0.952656	0.657889	5447.67	5743.02	1.2173	0.00655921	5513	4540.73	1.51984	1.96552e-05	9624	6334.48	1.33187	0.0178456	5876.67	4384.07	A6	16
M300016444	Olfr361	Q3MI60	0.949139	0.749685	1121.67	1183.03	1.13387	0.0544549	1104.75	970.877	1.50574	0.0322489	2390.33	1551.77	1.33119	0.110478	1131	840.323	A6	6
M200007132	2810048G17Rik	Q3V3G1	0.948332	0.608817	170.333	177.154	1.02897	0.596135	257.25	252.802	1.56269	0.0476829	390.667	247.786	1.33054	0.0112785	250.667	187.83	A6	16
M300020952	-	undefined	1.08067	0.592535	1746	1608.04	1.33525	0.0429799	1767.5	1332.23	1.60303	0.0209008	2909.67	1858.89	1.32987	0.028473	1696.33	1270.05	A6	16
M300000613	Nes	Q6P5H2	0.95801	0.507095	363	375.343	1.07085	0.0687005	426.5	395.22	1.58147	0.0388584	644.333	402.572	1.3281	0.083221	262	194.253	A6	7
M300008241	Tipin	Q91WA1	0.865705	0.131877	850.333	986.255	1.43112	0.012048	952.25	655.746	1.83343	0.0298281	1352.33	705.857	1.32774	0.0406611	485.333	369.257	A8	13
M300021756	-	undefined	0.947287	0.7246	1629.67	1716.49	1.26055	0.00023513	1892.75	1500.39	1.8327	0.0350044	3731	1965.39	1.32756	0.0745391	1818	1340.51	A6	16
M200005387	Thop1	Q8C1A5	0.970522	0.800263	184	188.145	1.24246	0.00306434	232	186.177	1.63717	0.0493492	590	348.413	1.32712	0.0147072	192	145.404	A6	11
M300004921	Slc9A4	Q3TCU9	1.0127	0.885321	119.333	117.36	1.03739	0.507565	189.25	181.246	1.69636	0.030934	241	141.98	1.32703	0.00746018	179	135.373	undefined	9
M300006887	Tmem176B	Q9R1Q6	0.963879	0.632456	966	994.055	1.00808	0.673251	976.75	966.928	1.94231	0.0178704	2951.33	1474.95	1.32693	0.163098	1609.33	1197.77	undefined	6
M300013014	-	undefined	1.02427	0.676521	705	688.853	1.16555	0.058252	1041.75	905.677	1.5593	0.0221554	887.667	568.393	1.32676	0.0454936	552.333	413.873	A6	16
M300021388	-	undefined	0.959928	0.612126	3770.33	3952.52	1.15517	0.0281899	4803.5	4157.65	1.53545	0.0369001	4212.67	2728.32	1.32504	0.0236406	4499.67	3411.84	A6	16
M300021093	Tnfsf15	Q5UCC2	0.984354	0.810001	58.6667	59.0969	1.28296	0.0406376	118.75	93.8896	1.85269	0.0458539	229	114.517	1.32354	0.177044	100.667	74.4321	A6	1
M200002410	Ptpn9	O35239	1.00278	0.964869	528	514.966	1.20739	0.0902036	839.75	698.228	1.50115	0.0208106	863	578.643	1.32351	0.00460637	823	620.979	A6	11
M300011537	Ahnak	Q6UIL4	1.06002	0.0507781	1276.67	1201.97	1.00602	0.886446	2232.75	2201.86	1.52392	0.0288668	1725.67	1150.76	1.32197	0.0980399	2197.33	1678.58	A6	11
M300015882	Erc1	Q99MI1	1.04932	0.309192	365.667	348.796	1.15974	0.0635693	528	461.7	1.57315	0.00890124	510.333	320.481	1.32194	0.0454801	509	385.742	A6	6
M300015377	-	undefined	0.939637	0.302873	7545.67	8016.2	1.44353	0.000600899	10518.2	7255.72	1.98192	0.0250108	18578.7	8932.96	1.32062	0.0262688	7163	5373.31	A8	16
M300014228	-	undefined	0.962638	0.74454	1254.67	1294.46	1.23151	0.000689432	1066.25	867.459	1.59776	0.0352497	3401.67	2024.92	1.31832	0.00359914	1021.67	776.246	A6	16
M200007545	Pus7L	Q8CE46	1.01232	0.912503	281	279.775	1.1925	0.035725	418.5	353.276	1.60596	0.0364166	387.333	244.193	1.31797	0.0112782	381.333	288.431	A6	13
M300017440	-	undefined	1.00351	0.980253	4382.33	4316.96	1.2647	0.0250512	4797.5	3820.55	1.50716	0.0111192	7207	4729.7	1.31781	0.0333668	4935.33	3688.28	A6	16
M200012483	Pik3Ap1	Q8BN25	0.989184	0.829872	204.333	205.983	1.01308	0.860976	272.75	271.372	1.61047	0.0109245	385	238.654	1.31779	0.0647613	264.333	201.203	A6	4
M300016570	-	undefined	0.847554	0.203938	247.333	290.421	1.39736	0.0105126	416.25	300.902	1.70119	0.0438575	367.333	203.389	1.3161	0.0326262	157.667	118.965	A6	16
M200002089	Zfp37	P17141	0.928876	0.15764	232.333	249.203	0.898835	0.0763125	298	326.434	1.53192	0.010659	250.333	159.129	1.31486	0.0339656	243	184.497	A6	13
M300019202	Klkbl4	Q6PEW0	1.61209	0.0490127	18	11.1689	1.09576	0.289564	40	36.8243	0.01	no replicates	-30	20.4614	1.31433	0.113295	19.3333	14.7168	undefined	12
M300018588	F730047E07Rik	Q6R5F9	1.02781	0.55402	93.3333	91.1081	1.24398	0.0797182	141.75	115.94	1.5295	0.00628387	94	60.6953	1.31386	0.123609	65.3333	48.917	A6	11
M300012934	Kcnk18	Q1LZM8	0.929629	0.254333	419	453.278	1.10958	0.15847	655.5	592.174	1.54312	0.0119619	797	514.821	1.31355	0.00492266	667.333	506.896	A6	9
M300002741	Serpinb9B	Q3TJ69	0.975689	0.751129	504.667	512.754	0.988445	0.806765	796.75	794.562	1.58971	0.0263737	968.667	606.34	1.31341	0.011899	867.667	661.736	A6	11
M300002627	-	undefined	0.957691	0.522975	390.333	404.42	1.34744	0.00650531	590.25	442.036	1.90899	0.00777076	878.333	472.745	1.31325	0.00313886	415.667	316.221	A8	16
M300015958	Dab1	P97318	0.999532	0.989067	222	222.84	1.5885	0.0161257	485.75	310.073	1.50346	0.338641	384	260.877	1.31073	0.188783	244.333	189.039	undefined	16
M300021582	Lxn	P70202	1.07311	0.0335492	823.333	768.415	1.11823	0.0696521	1265.5	1151	1.5828	0.0391645	1135.67	714.139	1.30843	0.10111	1048.33	807.929	undefined	11
M300003631	Lass5	Q9D6K9	0.946284	0.504747	956.333	1019.73	1.11483	0.0054331	1129.75	1012.06	1.52197	0.00692157	1462	979.601	1.3075	0.0526374	1248.67	946.992	A6	13
M300000089	Hnrpd	Q60668	1.05732	0.274206	4980.33	4742.67	1.13542	0.000384252	5312.25	4674.54	1.55301	0.00957359	4860.67	3179.26	1.30679	0.0617606	3108.33	2411.23	A6	11
M300002380	Trim47	Q8C0E3	0.995338	0.958362	678	674.874	0.984976	0.421168	985	1001.56	1.50985	0.016784	1044	706.889	1.30606	0.00852419	1157	887.718	A6	11
M200012880	Kif23	Q99PT8	1.02087	0.832758	329.333	321.462	1.50304	0.00204945	577	385.469	1.86752	0.00972279	412.333	218.916	1.30598	0.109183	225.667	171.464	A8	7
M300016687	-	undefined	1.00863	0.956844	2529.67	2490.62	1.2971	0.00405067	2747	2118.33	1.76011	0.019163	3478.67	1986.75	1.30547	0.192421	3182.33	2277.63	A6	16
M300006115	Psip1	Q99JF8	1.06518	0.340036	608	576.584	1.33638	0.000910705	609	455.593	1.65737	0.000287741	695	419.589	1.30475	0.057111	499	381.774	A8	6
M300021301	-	undefined	0.968434	0.808969	10764.3	11151.2	1.13333	0.0464068	9850.5	8649.02	1.62292	0.0227738	11465.7	7181.3	1.30366	0.055245	11116	8424.49	A6	16
M300001995	H2Afy2	Q8CCK0	1.10447	0.0415312	1364	1233.02	1.26171	0.066628	1482.5	1189.99	1.54956	0.0497563	1002.33	665.61	1.30297	0.0785732	880.667	682.564	A6	13
M200000773	Isgf3G	Q61179	1.11716	0.134957	443.667	395.802	1.02033	0.787884	503.5	498.98	1.51902	0.0375536	975	628.314	1.30259	0.00952609	580.333	444.261	A6	13
M300014059	-	undefined	0.909075	0.359069	268.667	295.704	1.23133	0.0305756	438.25	356.845	1.62135	0.0218263	271.667	161.957	1.30206	0.115122	231	178.943	A6	16
M200000672	Topbp1	Q6ZQF0	1.01513	0.760807	408	402.398	1.40871	0.0111617	562	396.935	1.62123	0.0073117	634.333	384.858	1.30189	0.000469196	325.333	249.98	A8	13
M300014303	Eg245405	undefined	0.984286	0.916442	4787	4871.38	1.25424	0.00448501	4276.5	3410.53	1.63939	0.0086296	10929.7	6758.09	1.30163	0.152693	4641.33	3436.87	A6	16
M200010020	4930465K10Rik	undefined	0.982905	0.931041	5326.67	5579.84	1.0912	0.0579689	3893.5	3573.98	1.58532	0.0113026	4101.33	2636.86	1.30007	0.156783	4857.33	3664.42	A6	16
M300010792	Krt80	Q8C1M7	1.13877	0.0632492	351	310.123	1.14346	0.0958848	598.25	530.245	1.59995	0.0216681	683.333	435.803	1.29958	0.015348	595	457.799	undefined	7
M200006288	Nubp1	Q9R060	0.900766	0.241552	323.667	356.119	1.24473	0.0367293	424	344.837	1.5039	0.0383341	625.667	416.652	1.29844	0.157105	373	292.629	A6	13
M300009965	Prdm4	Q80V63	0.902099	0.279947	156.333	170.866	1.15963	2.38921e-05	217.25	187.321	1.53072	0.0260884	408.667	263.334	1.29681	0.0111291	189	146.191	A6	13
M300015433	Tuba1B	P05213	0.961957	0.283622	10589	10995.4	1.45433	0.00357942	13869.8	9479.4	1.84648	0.038562	21843.7	11309.7	1.2965	0.00996665	8996	6908.74	A8	7
M300006526	-	undefined	1.04831	0.467202	1018.33	973.266	1.08188	0.463562	1329	1268.78	1.68009	0.0375422	996.667	603.314	1.29616	0.0312079	1084	838.053	undefined	16
M200005479	Mad1L1	Q9WTX8	0.955809	0.670099	101	104.669	1.2696	0.0922882	159.25	130.025	1.98571	0.0362716	184	94.6207	1.29381	0.0371204	105.333	81.66	A6	4
M200001493	Ltbp2	O08999	0.989475	0.752312	229.333	231.41	0.978466	0.402132	352.25	356.334	1.60291	0.0478586	299	181.326	1.29283	0.113482	332	256.404	A6	5
M200007794	Zmat3	O54836	1.0838	0.27372	229.667	211.891	1.27906	0.0119304	318.75	251.074	1.51071	0.0186993	421	278.929	1.29211	0.0492606	297	229.357	A6	13
M300019153	-	undefined	0.966411	0.788976	4063.67	4201.66	1.20852	0.0263017	4303	3557.02	1.61102	0.0197965	6656.33	4160.23	1.29182	0.23043	5333.67	3836.98	A6	16
M300016615	Pqlc3	Q8C6U2	1.09759	0.191858	538.333	489.453	1.00641	0.641827	701.25	698.596	1.55571	0.0452731	478.667	309.903	1.29169	0.00464098	580	448.409	A6	16
M300020195	-	undefined	1.01118	0.935447	6425	6337.33	1.2558	0.00126377	6276.25	5008.08	1.66184	0.0256854	9808.33	5941.88	1.2913	0.263702	7796.33	5540.1	A6	16
M200010193	Nos1Ap	Q9D3A8	0.981057	0.506141	1067.33	1088.87	1.04807	0.318432	1219.25	1172.08	1.5713	0.016773	1093.33	706.255	1.29071	0.0659728	1158	901.467	A6	11
M300016629	-	undefined	0.921168	0.615539	5659.33	6256.22	1.24798	0.0131706	4829	3825.44	1.66425	0.018166	11837.3	7226.34	1.29071	0.0881287	5070	3858.64	A6	16
M200008035	Nipsnap3A	Q9CQE1	0.854413	0.0917508	941	1096.57	1.08139	0.0998894	1131.5	1036.41	1.6471	0.0392967	2020.33	1188.15	1.28826	0.00532032	1091	846.352	A6	7
M300015888	-	undefined	0.910507	0.383185	6229.33	6852.55	1.26353	0.00404595	5807.75	4577.5	1.73448	0.0252742	16881.3	9822.7	1.2881	0.0447609	6025	4651.48	A6	16
M200004960	Grb10	Q60760	0.982257	0.679193	2873.67	2932.28	1.15985	0.0821737	3064.5	2649.7	1.52837	0.0118828	2014.33	1327.26	1.28801	0.0183129	1523	1177.07	A6	6
M300002540	Spg3A	Q8WXF7	0.867911	0.257877	149.667	172.138	1.04605	0.484535	171.25	162.027	1.51792	0.0411891	186.667	125.708	1.28787	0.0148191	115.333	89.5824	A6	13
M200001457	Plk4	Q64702	0.992756	0.762424	533.333	540.704	1.31163	0.0164719	874.25	651.261	1.80285	0.0375776	682	374.586	1.28606	0.045898	525	408.552	A6	6
M300000863	Actg2	P63267	1.03088	0.297326	15239.7	14783.3	1.26884	0.020531	16342.5	12879.3	1.56919	0.0240377	26593.7	16674.8	1.28595	0.0961535	16699.3	12902.7	A6	7
M300017878	-	undefined	0.973604	0.849878	1153.67	1174.79	1.2563	0.00138846	1212	959.917	1.76759	0.0265773	2697	1473.16	1.28595	0.0268529	1045	805.548	A6	16
M300010965	Gmfg	Q9ERL7	0.937062	0.675235	121	133.722	1.21341	0.133402	130.5	105.295	1.71625	0.0467596	223.667	138.296	1.28347	0.0728059	164.333	125.618	A6	6
M200001231	Pkia	P63248	0.864788	0.0468005	354.667	411.17	1.32102	0.00778722	537.25	405.731	1.7053	0.00820741	734.333	430.08	1.28196	0.0639095	361.333	277.502	A6	11
M200000878	Pgm1	Q9D0F9	0.965721	0.378495	137.667	142.36	1.11878	0.215694	172.25	153.24	1.59775	0.00362487	221.667	141.69	1.2816	0.0668486	162.333	126.807	A6	8
M300021879	Nyx	P83503	1.15545	0.171955	151.333	131.008	1.08477	0.151552	251.5	234.255	1.56029	0.0385297	180.333	117.815	1.28125	0.0206899	227.667	178.164	A6	11
M300015644	Fam130A1	Q9H175	0.92345	0.122732	104.333	112.85	1.10602	0.000215444	203	183.156	1.64732	0.0132682	282.333	168.743	1.28079	0.036425	197.333	155.092	A6	3
M300003580	Cd86	P42082	0.994114	0.92506	199.667	200.948	0.965208	0.717304	373.25	380.974	1.5827	0.0225052	575.667	363.62	1.28	0.0623616	277.667	216.568	A6	1
M300017852	C1Orf80	undefined	0.970788	0.724743	1789	1827.44	1.09677	0.15899	2168.75	1953.53	1.52628	0.0474611	2452	1611.49	1.27867	0.0125418	2164	1692.32	A6	16
M300006840	Mcm7	Q61881	1.02027	0.442758	1529.67	1498.88	1.26796	0.0208832	2514	1996.58	1.7576	0.0184785	1394.67	783.465	1.27842	0.0248696	1264.33	987.424	A6	13
M300017965	Rpl17	P18621	0.976436	0.83741	7414	7622.26	1.18723	0.0220236	7234	6063.97	1.61736	0.0274962	12455	7861.6	1.2777	0.188343	8693.33	6461.29	A6	6
M300017063	-	undefined	0.95978	0.725903	5399	5619.61	1.14718	0.0642035	5759.5	5065.21	1.5105	0.0116863	12167	8083.15	1.27742	0.0179059	5476	4303.9	A6	16
M300021757	-	undefined	0.951129	0.657359	891.667	948.968	1.27102	0.029998	1022.25	804.948	1.61487	0.0158412	713.333	451.126	1.27724	0.121691	1013.33	798.043	A6	16
M300007526	Il18Bp	Q9Z0M9	1.18502	0.0554182	59.3333	50.402	1.17635	0.0933646	99.5	87.0725	1.66292	0.0342517	94.3333	59.2877	1.27673	0.094322	70.3333	55.5465	undefined	1
M300021763	-	undefined	0.969419	0.830229	5528	5660.34	1.18462	0.00559858	5566.25	4712.65	1.59056	0.032735	9839	6042.5	1.27609	0.0555974	5583.67	4329	A6	16
M300005660	Mapre1	Q61166	0.894624	0.168049	1931	2150.97	1.12021	0.00739162	2557.25	2288.58	1.51485	0.00836146	3331	2173.49	1.27531	0.0762932	2088.33	1639.68	A6	7
M300019237	Mageb2 (Includes Eg:4113)	undefined	0.989745	0.918507	791	828.994	1.12813	0.0578939	701	624.495	1.53936	0.0441456	1082.67	685.543	1.27524	0.168501	1065	802.956	A6	11
M300012744	-	undefined	1.04189	0.233544	192	185.275	1.13847	0.131324	279.75	250.293	1.62774	0.00641965	243.667	149.275	1.2744	0.0346774	335	263.036	undefined	16
M300014179	Tuba1C	P68373	0.972901	0.774876	1635	1688.78	1.30695	0.0825725	2540	1991.32	1.77792	0.0256805	2926.33	1684.18	1.27417	0.0334169	3015.67	2368.87	A8	7
M200003807	Lyzl6	Q9DA11	0.96156	0.183377	2355.67	2454.43	0.980388	0.487943	2526.75	2573.63	1.8566	0.0474399	2147.67	1247.49	1.27404	0.074383	2619.67	2041.26	undefined	1
M200014903	Nfkbie (Includes Eg:4794)	O54910	1.11325	0.00386863	293.667	263.524	1.03119	0.0653713	311.25	300.769	1.52353	0.00201853	267.667	175.846	1.27391	0.0774214	316.667	243.892	A6	13
M300008802	Strc	Q7RTU9	1.01367	0.481692	8042	7934.85	1.02944	0.535752	9674.25	9419.47	1.50312	0.0243259	5718.33	3868.89	1.27365	0.0468655	6910	5420.25	A6	16
M300019110	Rps20	P60867	0.939286	0.737581	20148	21647.7	1.29559	0.00257512	16216.2	12454.6	1.80147	0.0162476	39046.7	21928.9	1.27309	0.205712	16905.3	12624.8	A8	11
M300016047	-	undefined	0.998505	0.990401	1409.67	1423.59	1.10063	0.204943	1906.75	1757.6	1.58788	0.0348899	1844	1119.26	1.27281	0.129606	2086.33	1616.69	A6	16
M300012771	Npm1	Q61937	0.878392	0.28113	10642	11985.5	1.23055	0.0198412	10530.5	8444.75	1.57933	0.0217355	21780.3	13358.8	1.27185	0.0380522	9782	7655.71	A6	11
M200001150	Smc2	Q8CG48	0.803905	0.00181796	535.667	667.639	1.42846	0.00994206	792.25	549.109	1.99639	0.00958395	798.667	385.899	1.2707	0.0146504	307.333	241.741	A8	11
M300011854	D5Wsu178E	Q8C745	1.21878	0.0124475	356.333	293.372	1.23879	0.140303	491	402.311	1.56526	0.0283485	582.667	363.888	1.27039	0.113467	411.333	326.369	undefined	5
M200014351	1200009F10Rik	Q9DA09	0.77088	0.153765	366.667	469.297	1.05557	0.455447	422.75	392.883	1.6293	0.00981241	849.667	519.329	1.26966	0.00352808	366	287.85	A6	11
M300020743	Rpl32-Ps	P17932	0.945865	0.681002	4832.33	5113.33	1.1973	0.0490498	4369	3653.9	1.56274	0.0100069	11508.7	7383.2	1.26833	0.170518	4937	3759.43	A6	11
M300014124	-	undefined	0.954857	0.750993	6559	6903.02	1.20429	0.027901	5552.5	4569.85	1.60379	0.0405468	8741	5727.36	1.26758	0.0866953	6302	4884.89	A6	16
M300011523	Gmds	Q8K0C9	0.873719	0.234775	396.333	453.149	1.16824	0.00828923	511.25	438.471	1.69204	0.0426024	1009	573.48	1.26732	0.0103222	584.667	462.627	A6	7
M300014673	-	undefined	0.939004	0.551189	1840.67	1961.92	1.22997	0.00592612	1884.5	1531.65	1.60495	0.0447374	3217.67	1953.92	1.26607	0.015309	1841	1449.65	A6	16
M300009018	Zdhhc15	Q8BGJ0	0.981438	0.861669	54	55.7898	1.06416	0.401574	75	72.8869	1.64499	0.0240352	75.3333	44.5775	1.26525	0.167068	36.3333	28.9012	undefined	11
M300016749	Eg384179	undefined	0.932463	0.509781	2706	2897.62	1.28175	0.0239406	2820.25	2195.68	1.57207	0.0224549	7082	4458.86	1.26344	0.0499729	2791.33	2194.84	A6	16
M200002548	Mark1	Q8VHJ5	0.985464	0.778511	205.333	211.156	0.960939	0.0655405	375.25	388.491	1.87608	0.0351231	300	159.709	1.26318	0.00969812	257.333	202.983	undefined	6
M300020728	-	undefined	0.94683	0.7237	9633	10240.5	1.15056	0.151908	8038.75	6965.57	1.71039	0.0311046	14972.3	9135.36	1.26253	0.195706	8940	6819.51	A6	16
M300017424	-	undefined	0.973843	0.80173	5870	5986.57	1.23081	0.0613317	6253.25	5101.41	1.53451	0.0162162	10663	6851.51	1.2616	0.0344048	6043.67	4756.11	A6	16
M300005239	Nuf2	Q9BZD4	0.929389	0.0883923	538	582.155	1.28764	0.0234541	949	741.319	1.55247	0.0489484	487	289.806	1.25718	0.0881098	403	316.967	A6	11
M300018598	-	undefined	1.0683	0.136416	754.667	709.541	1.04152	0.234851	950.75	914.045	1.56299	0.0405143	923.667	591.236	1.25512	0.029433	904.333	720.663	undefined	16
M300002649	Angel1	Q5DU16	1.16769	0.0763182	432.667	373.24	1.15186	0.0354082	538.5	471.403	1.58441	0.0122553	561.333	350.821	1.25445	0.0110424	513.333	409.458	undefined	16
M300015232	Cdc25C	P48967	1.02482	0.538721	182.333	176.983	1.25838	0.00237652	248.75	197.079	1.62586	0.00332923	177.333	108.749	1.25125	0.101348	138	109.809	A6	11
M200008155	Flnc	Q8VHX6	1.25779	0.0769905	38	30.4015	1.56459	0.026632	58.75	39.5039	2.89578	0.0419842	59	21.2344	1.25094	0.353888	21.3333	18.0825	undefined	7
M300003441	Tagln3	Q9R1Q8	1.03399	0.443003	2046.67	1983.36	1.13769	0.00784487	2006.75	1759.79	1.7096	0.0461415	1601	985.227	1.24931	0.0285626	1846.67	1474.63	undefined	7
M300002481	Gosr2	O35166	0.895598	0.0924593	1796.33	2008.47	1.17346	0.00497114	2155.25	1830.89	1.57083	0.0354968	3823	2406.66	1.24927	0.0460158	2035.33	1630.54	A6	7
M200000723	Brca1	P48754	1.04187	no replicates	19	18.2364	1.18658	0.0863363	23.5	19.3548	5.46717	0.040989	55	10	1.249	0.113376	12.5	10	undefined	13
M300018380	C79407	Q8CG92	1.07241	0.414022	926.667	878.235	1.06382	0.0869973	1793	1690.79	1.6435	0.014319	711	433.734	1.24896	0.0680794	1341	1066.08	undefined	16
M200003662	Hprt1	P00493	0.88248	0.171428	2322.67	2626.8	1.18133	0.0676824	2911.75	2455.84	1.64617	0.012597	7169.33	4246.9	1.24815	0.0104602	3179	2548.5	A6	11
M300020959	Rpl15	Q9CZM2	0.923491	0.396848	8641.67	9372.55	1.23416	0.00723737	8777.75	7063.85	1.67195	0.0333781	23315.7	13546.9	1.24812	0.100392	9154	7187.33	A6	11
M300020351	-	undefined	1.0426	0.744392	2564	2430.83	1.27403	0.0253525	2899.25	2268.03	1.90805	0.0255444	4149.67	2250.16	1.24807	0.259187	2509	1881.06	A8	16
M300002291	Rps7	P62082	0.910766	0.624807	5214	5754.61	1.12555	0.0131224	3884.75	3452.62	1.72111	0.0162406	6536.67	3752.94	1.24743	0.182981	4387.67	3411.28	A6	11
M300014569	Rps3A	P97351	0.89079	0.443431	16991	19449.3	1.18542	0.0112219	16429.5	13773.3	1.56028	0.0334769	25601.7	16762.6	1.24703	0.0878141	16421	13124.7	A6	11
M200002625	Fgf13	P70377	1.19065	0.0743166	46.3333	38.7047	1.08371	0.407336	63.75	62.3691	1.91843	0.0480154	36.6667	19.6918	1.24507	0.106096	27	21.8168	undefined	6
M200015701	Gins1	Q9CZ15	0.909261	0.361486	244.333	269.926	1.36476	0.0169361	302.25	219.734	1.64384	0.0188705	274	159.718	1.24387	0.101633	146.333	117.748	A8	13
M300017377	Olfr381	Q5SSP0	0.933304	0.564958	533	571.616	1.28092	0.0513883	637.25	494.083	1.56533	0.0220926	923.667	598.691	1.24322	0.290006	502	383.945	A6	6
M300014087	Rasef	Q5RI75	1.07719	0.38953	33	30.8927	1.002	0.980307	69.75	66.5085	1.83736	0.0336198	68.3333	37.5434	1.24312	0.381552	57.3333	48.3759	undefined	6
M300006022	Clca2	Q3UZ16	1.08313	0.134249	304	281.247	1.05321	0.1999	479.25	457.587	1.5183	0.0229436	388	256.702	1.24288	0.160175	394.333	311.837	undefined	9
M200007631	Wrb	Q8K0D7	1.07977	0.30515	293.667	271.168	1.15698	0.120515	456.75	397.94	1.59307	0.0143757	415	270.403	1.24276	0.05904	384.667	313.455	undefined	16
M200008239	Spcs3 (Includes Eg:60559)	undefined	1.0175	0.465397	126.333	123.888	1.21282	0.0323765	111	89.2003	1.74866	0.0171249	107	59.198	1.24143	0.142696	38.6667	30.7315	A8	6
M300018663	-	undefined	0.928765	0.656858	1094	1193.74	1.24537	0.00668831	833.25	662.287	1.96641	0.0219756	1936.67	1015.73	1.23987	0.182952	836.333	658.304	A6	16
M300015837	Eg237433	Q497F4	0.954365	0.827492	2429.33	2539.44	1.34531	0.00649554	2145.5	1568.25	1.75331	0.0211625	2847.33	1618.53	1.23893	0.219419	2238.33	1745.5	A8	11
M200000009	Hnrpab	Q99020	0.944585	0.438035	5023	5311.98	1.41887	0.000662628	6374	4482.9	1.6543	0.0219771	12104.3	7075.03	1.23837	0.0484417	4574.33	3696.9	A8	11
M300005436	Dync1I2	O88487	0.825868	0.0327462	3830.67	4613.41	1.14169	0.0306567	4425.75	3849.79	1.63211	0.0039785	7413.67	4584.59	1.23794	0.0114953	4965.33	4015.55	A6	7
M200008320	Paqr8	Q80ZE5	0.998303	0.975677	157.667	157.689	0.973119	0.541366	313	322.041	1.50602	0.0238143	173.667	116.281	1.23763	0.132239	175.333	139.57	A6	6
M200003231	Fscn1	Q61553	1.10107	0.0832078	1089	982.853	1.12622	0.0170312	1258.5	1125.93	1.53214	0.0227422	1028	693.974	1.23616	0.146224	835.667	670.337	undefined	7
M300009439	Q8R3D8	undefined	1.03952	0.750651	884	848.558	1.09109	0.168523	1449.5	1330.37	1.68318	0.0318595	1176	705.725	1.23571	0.168611	999	811.932	undefined	16
M200003844	Mtmr7	Q9Z2C9	1.61245	0.5	18	10	1.4585	0.0117359	43.5	30.4568	1.56239	0.0339094	34	22.0419	1.23476	0.319155	17	13.2971	undefined	11
M300007271	Kctd15	Q8K0E1	1.09594	0.133611	743.667	676.211	1.2145	0.0121116	920.25	756.561	1.5845	0.0376263	864.667	545.603	1.23358	0.0659718	667	545.182	A8	9
M300005538	-	undefined	1.09147	0.228197	121.333	111.287	1.57111	0.0428863	206	132.429	1.14548	0.213632	192.667	169.866	1.23309	0.099322	209.667	166.321	undefined	16
M300003103	Scel	Q9EQG3	1.01176	0.864561	253.667	249.982	1.52504	0.0461682	437	288.444	1.0818	0.135978	446.333	412.83	1.23299	0.486841	437.667	339.688	undefined	11
M300015781	-	undefined	0.955017	0.627933	4417	4628.62	1.16386	0.0443713	4898.75	4211.02	1.57085	0.0111285	8838.33	5612.42	1.23282	0.227559	4731.67	3639.75	A6	16
M200001261	Evi2A	P20934	1.00585	0.825853	310	307.221	1.08508	0.186332	442.25	407.121	1.55353	0.00281704	402.333	258.461	1.23279	0.109588	420.333	340.09	undefined	6
M200009056	Zfp202	Q99PG8	0.972821	0.401805	179	184.218	1.07761	0.0315803	293.25	274.455	1.55467	0.0472325	297.667	189.393	1.23091	0.0116059	180.667	146.493	A6	13
M200006466	Cad	Q80VF8	1.18873	0.0121494	202	169.497	1.36487	0.00773735	282.25	207.437	1.61763	0.0182679	325.667	198.422	1.22951	0.0445824	163.667	132.782	A8	12
M300020348	-	undefined	0.89795	0.512639	4075.67	4567.95	1.2516	0.0130945	4211.25	3364.94	1.58808	0.00732616	7114.33	4515.43	1.22946	0.140007	4446.33	3548.27	A6	16
M300015780	-	undefined	0.950879	0.641169	3607.33	3785.05	1.16029	0.0845186	4002	3462.86	1.5508	0.00550808	6919	4521.75	1.22868	0.268895	3289	2611.85	A6	16
M300017290	-	undefined	1.07782	0.550093	12966.7	11922.7	1.2625	0.0190911	11186.2	8854.91	1.50796	0.0418141	19108.3	13481.3	1.22731	0.278638	10380	8006.69	A8	16
M300019230	-	undefined	0.8698	0.422748	3208.67	3739.01	1.20036	0.0247296	3199.25	2671.83	1.5901	0.00926652	4541.67	2856.07	1.22719	0.190852	3162.67	2521.66	A6	16
M300021570	2610016A17Rik	undefined	0.964775	0.610041	70.3333	73.3286	0.972734	0.701915	120	127.31	1.78692	0.0271582	134.667	77.3076	1.22718	0.0148653	93.3333	75.8292	undefined	16
M300019025	Dynlt1	P51807	1.45221	0.195604	7427	5374.88	1.69933	0.00275846	6595	3837.28	1.85525	0.0890696	13414.3	7420.91	1.22678	0.422186	4722	3557.95	undefined	7
M300010431	C6Orf70	undefined	1.57772	0.0428846	525.333	341.02	1.56098	0.00621824	642.25	414.529	1.28387	0.324672	619.667	506.959	1.22663	0.375091	417.667	320.252	A1	16
M300005478	Itga6	Q61739	0.898534	0.023974	301.333	335.542	1.0658	0.150661	360.75	338.08	1.51882	0.039565	686.333	455.574	1.22505	0.259299	298.667	236.236	A6	7
M200005761	Fkbp1A	P26883	0.930049	0.249003	3417	3668.29	1.17536	0.0591406	3619.75	3051.73	1.54157	0.0440988	5712.33	3639.49	1.22327	0.0571973	3297.67	2676.1	A6	6
M300021930	-	undefined	0.990766	0.918016	5368	5438.69	1.1236	0.149256	6284	5632.02	1.52232	0.0459126	7407.67	4897.93	1.22297	0.31961	7484.33	5738.45	A6	16
M300008161	Nnmt	P40261	1.1308	0.209784	289.333	253.498	1.11138	0.0931635	539.25	488.39	1.72332	0.000585872	425.667	245.934	1.22292	0.0142104	411.333	336.157	undefined	16
M200010845	Wbp2Nl	Q9D529	1	no replicates	10	10	1.21818	0.120539	22.3333	18.3271	1.78004	0.0123115	19.5	10.9649	1.22064	no replicates	25	20.481	A8	16
M300021344	-	undefined	1.10468	0.00212036	1078	975.386	1.14052	0.00346422	1272.25	1111.79	1.57566	0.00192676	969.333	614.158	1.22011	0.157518	1008.33	825.56	undefined	16
M200002252	Nek2	O35942	0.907204	0.128888	264.333	290.56	1.33116	0.0207356	584.5	432.13	1.56091	0.0271902	310.667	206.754	1.2198	0.018156	236.667	194.122	A8	11
M300015516	Zbtb3	Q91X45	0.950648	0.41817	2007.67	2103.29	1.44589	0.0158307	2555.75	1764.27	1.97301	0.0311436	4974.67	2420.12	1.21975	0.0815834	1809	1467.4	A8	13
M200009854	4930504H06Rik	Q9D581	0.664487	0.00144911	11.3333	17.0265	0.942315	0.44277	39	43.6512	1.47651	0.41094	36.6667	22.5182	1.21971	0.442747	19.3333	16.6141	A6	14
M300018052	Rps12	P63323	0.951075	0.713604	10581.3	11255.7	1.21155	0.0104368	10091.2	8290.65	1.68161	0.0141696	14566	8801.66	1.21564	0.0940505	11396	9233.38	A6	11
M200009757	Fam118A	Q9NWS6	0.971404	0.710975	93.3333	95.5798	1.09408	0.481905	90.5	78.721	1.68554	0.0459474	199	111.902	1.21485	0.178376	53	43.9148	undefined	16
M300003457	-	undefined	1.08103	0.510394	192.333	176.598	1.05267	0.439657	394.75	385.019	1.5066	0.0080739	207.333	136.704	1.21333	0.0596346	384.333	316.668	undefined	16
M300019163	Tfdp1	Q08639	0.966198	0.253111	1664.67	1726.53	1.28455	0.00886069	2161.25	1698.9	1.62129	0.040617	2261.33	1366.34	1.21259	0.036689	1249.33	1025.17	A8	13
M300004915	-	undefined	0.978685	0.811165	3022.33	3082.94	1.16147	0.0401307	3408	2934.54	1.52316	0.0218783	6072	4009.35	1.21188	0.247658	3490.33	2721.69	A6	16
M300016332	-	undefined	0.951649	0.791155	6576.33	7085.07	1.19806	0.00745204	5276.75	4378.12	1.63426	0.00584208	5954	3617.49	1.20958	0.147535	5647.67	4607.75	A6	16
M300009875	-	undefined	1.02852	0.616887	123.333	120.575	1.03562	0.446609	174.75	170.981	1.51483	0.0462057	137	94.36	1.20789	0.0287973	175	144.586	undefined	16
M300005010	2-¤E¤Л	undefined	0.816883	0.0720576	4687	5698.11	1.08289	0.262929	5193.5	4750.21	1.58644	0.00349836	9951.67	6238.38	1.20751	0.00190839	5130	4248.67	A6	16
M300003710	Parp3	Q3ULW8	1.07736	0.281045	25.6667	23.9062	1.05453	0.64222	45	44.4575	1.52267	0.0119625	63.3333	41.9529	1.20692	0.390985	57	47.91	undefined	11
M300018053	Rps12	P63323	0.930022	0.643681	5438.67	5916	1.29079	0.00385447	5169	3993.75	1.695	0.0359291	11739	7273.18	1.20557	0.23611	5459	4367.32	A8	11
M200002877	Ift81	O35594	0.880462	0.197172	546.667	617.158	1.01725	0.549966	630.25	616.413	1.56577	0.0206664	920	588.162	1.2049	0.093166	593.667	496.135	A6	10
M300010721	Set	Q01105	0.987063	0.529896	5133.33	5197.64	1.1746	0.00823245	5257.5	4440.41	1.57698	0.00921089	5584.33	3475.47	1.20455	0.00400218	3925	3259.63	A6	11
M300014121	Eg245391	undefined	0.941843	0.572283	4739	5056.02	1.17332	0.0704795	5458	4633.9	1.52925	0.0302356	11735	7751.86	1.20428	0.318485	5096	3980.25	A6	7
M200000060	Ifrd1	P19182	0.99491	0.910775	1207.33	1208.97	1.23279	0.0173582	1395.25	1128.45	1.58548	0.0443221	2193.33	1371.39	1.20372	0.00735213	1624.67	1352.18	A6	10
M300010927	Ccdc21	Q8BMK0	0.918897	0.218613	256	276.309	1.15074	0.162077	417.75	375.809	1.527	0.0239207	676.333	453.434	1.20316	0.061808	470	392.473	A6	16
M200009395	Rpl27A	P14115	1.00146	0.970567	1063.67	1059.4	1.16071	0.109309	1408.5	1190.49	1.64245	0.0441173	1379.33	898.438	1.20242	0.149218	1293	1063.81	A8	11
M200007371	Car15	Q3V275	0.605441	0.0495463	1184.67	1942.68	1.3783	0.156194	5228.75	3515.98	1.35342	0.487239	9615.33	6162.15	1.20137	0.260658	6658	5301.82	undefined	15
M300017756	-	undefined	0.960077	0.670419	3159.67	3283.65	1.164	0.0648732	3747.75	3211.13	1.56749	0.0306541	6811.67	4482.3	1.20095	0.36177	3272	2572.11	A6	16
M300000312	Snrpd1	P62315	0.900591	0.542615	1967	2224.7	1.45413	0.00542907	2044.75	1394.87	2.04159	0.0102687	4302.33	2136.5	1.19885	0.00123113	1547	1289.5	A8	11
M300014443	-	undefined	0.984624	0.890217	4474.33	4497.37	1.18023	0.0144972	5122.75	4318.75	1.53908	0.0161653	7825.33	5091.53	1.19496	0.356352	5062.33	3974.73	A6	16
M300021623	-	undefined	0.989609	0.925826	9321	9392.91	1.24824	0.0312132	7936.25	6268.62	1.56428	0.0128227	14487.3	9184.34	1.1923	0.256531	7888	6406.8	A8	16
M300018599	-	undefined	1.04619	0.57709	921.333	891.215	1.18838	0.00776506	883.75	743.566	1.69748	0.0313506	1434.67	855.077	1.18478	0.118608	792.333	663.631	A8	16
M300002583	-	undefined	0.989551	0.917021	3099	3098.46	1.20329	0.0599026	3580.25	2958.7	1.57547	0.0226946	4878.33	3130.96	1.18296	0.375221	3986.67	3127.53	A8	16
M300006083	-	undefined	0.942057	0.702684	6113.33	6636.89	1.24209	0.0122505	5616.5	4476.81	1.60236	0.0313829	7741.67	4857.89	1.17979	0.210062	5849.67	4858.04	A8	16
M300002582	-	undefined	0.973578	0.778039	4589.67	4670.35	1.21613	0.0778598	5345.25	4375.39	1.52724	0.0493345	10394.7	7016.6	1.17975	0.454314	4917	3802.48	A8	16
M200009281	Usp43	Q8BUM9	1.16637	0.132811	158	137.551	1.09307	0.104263	297	276.522	1.62411	0.0374497	219.333	131.664	1.17955	0.0781814	223.333	188.972	undefined	11
M300017128	-	undefined	1.74264	0.0424054	17.6667	10	1.10935	0.332106	26.3333	23.6964	1.94824	0.144642	24	12.3513	1.17798	0.0103368	12	10.1898	undefined	16
M200014564	Flj10292	undefined	0.888321	0.41093	1267.33	1456.59	1.20273	0.0159521	1509.25	1242.78	1.57846	0.000602838	1375	872.363	1.1729	0.00707508	1181	1007.36	A8	13
M200000288	Magoh	P61327	0.881126	0.517005	1763.67	2072.1	1.26273	0.0459564	1861.25	1443.4	1.51969	0.00511314	2303.67	1530.18	1.17133	0.0810799	1794.33	1536.07	A8	11
M300014767	-	undefined	0.948801	0.568796	4239.67	4474.97	1.15951	0.0783683	5078.75	4393.65	1.59783	0.0280102	8300.33	5296.97	1.17	0.461622	5244.33	4111.11	A6	16
M200009488	Midn	Q3TPJ7	1.12628	0.0613934	560.667	497.422	1.04703	0.524133	794.25	784.766	1.52403	0.0108401	597.333	390.125	1.1693	0.152787	717.333	610.433	undefined	9
M300003448	Mcm4	P49717	1.0033	0.974462	1439	1455.84	1.32453	0.0030104	2164.5	1641.49	2.11108	0.0408124	2037	934.35	1.16849	0.169136	1198	1025.2	A8	13
M300001789	Ptger1	P35375	1.10924	0.482783	628.667	568.448	1.50747	0.0245057	837.25	556.441	1.61502	0.290659	1034.67	668.409	1.16717	0.521961	483.667	400.54	undefined	6
M300014934	-	undefined	0.881185	0.464411	22788.3	26009.4	1.27125	0.0297345	22226.8	17290.7	1.83012	0.0257209	40302.3	23241	1.16682	0.39338	18907.7	15488.9	A8	16
M200009833	Il21R	Q9JHX3	1.09365	0.0175632	81.3333	74.2802	1.0206	0.712808	123.25	119.656	1.58872	0.0489091	98.6667	63.1602	1.16513	0.205057	108.333	94.3619	undefined	1
M300014527	Olfr1	Q8VGI1	1.10374	0.0718679	30.3333	27.5095	1.00851	0.721652	49.5	49.1537	1.81312	0.0269712	52	27.7608	1.16261	0.177486	35.3333	30.5675	undefined	6
M300021679	-	undefined	0.929214	0.714013	18183.7	20003.5	1.22591	0.0177589	15338.2	12348.8	1.87199	0.0247104	24757.3	13998.5	1.15828	0.286875	15407.3	12853.5	A8	16
M300008917	Rps12	P63323	0.947692	0.701076	8840.67	9380.74	1.26194	0.0286895	9150.75	7217.96	1.53014	0.0326888	14497.7	9718.47	1.15803	0.319746	9226.67	7683.15	A8	11
M300017696	Rps12	P63323	0.955795	0.720188	4408.67	4604.7	1.25917	0.00437144	4042.75	3193.94	1.60179	0.0290922	9868.67	6369.64	1.15785	0.353189	4070.67	3377.98	A8	11
M300001874	Nts	Q9D3P9	1.34627	0.262071	397.333	298.395	1.70438	0.0275643	217.25	122.855	1.95122	0.173456	127.667	65.808	1.15764	0.313874	58.3333	50.6434	undefined	6
M200013918	Ruvbl1	P60122	0.913116	0.0177373	236.667	259.013	1.09814	0.164276	387.5	361.212	1.51999	0.0413634	479.333	318.078	1.15736	0.000843136	252	217.519	A6	13
M300020809	-	undefined	0.895744	0.496526	4284	4850.3	1.25516	0.0158224	4208.75	3327.74	1.53187	0.007037	7735	5052.71	1.15703	0.340991	4644	3885.39	A8	16
M300014583	-	undefined	0.948386	0.415479	1274	1338.23	1.07323	0.245327	2266.75	2080.36	1.50781	0.0476413	1949	1237.37	1.15552	0.0212215	1009	871.022	A8	16
M300021225	-	undefined	0.880899	0.295952	922.667	1056.4	1.02396	0.507353	985.25	968.213	1.52497	0.0396153	1235	784.113	1.15462	0.0424814	825.667	711.622	A6	16
M300014521	Nsmce2	Q91VT1	0.910695	0.489577	1914.33	2100.16	1.27969	0.0227369	2074.25	1600.69	1.63721	0.007858	2972.67	1849.25	1.15323	0.32885	1822.33	1529.53	A8	11
M300012215	Nup133	Q8R0G9	0.979718	0.573815	407.667	415.334	1.18957	0.0354357	540.5	454.197	1.60151	0.0193601	632.333	394.151	1.15217	0.0127006	354.333	308.215	A8	9
M300006987	Bc049816	Q3UMM9	0.983697	0.722681	147	149.166	0.988551	0.775224	206.25	207.4	1.84233	0.0447048	216	116.542	1.15064	0.0298349	190.667	166.108	undefined	8
M200000105	Actb	P60710	1.00784	0.824657	13730.4	13697.2	1.25707	0.0615728	18959	14851.5	1.52134	0.0482594	26038.1	17467.8	1.14928	0.242014	20871	17797.7	A8	16
M300015430	-	undefined	1.00738	0.956719	9579	9450.7	1.18728	0.0420436	8970.25	7560.49	1.50838	0.0467953	17406.7	11581.1	1.1461	0.37123	9477	8125.61	A8	16
M300016067	-	undefined	0.941018	0.566632	1546	1588.71	1.37142	0.0217899	886	637.554	1.62047	0.00032327	3056.33	1875.95	1.14524	0.481208	2327.5	1927.79	A8	16
M200004657	Egfl9	Q6UY11	0.918195	0.606512	529.667	582.788	1.20035	0.0817089	512.5	426.943	1.80192	0.0361164	944.333	527.389	1.14514	0.254816	422.333	363.86	A8	14
M200001029	Eef1B2	undefined	0.859797	0.156019	11806.3	13657.1	1.21997	0.0083248	10945	8895.33	1.51418	0.00888343	19324.3	12795	1.14418	0.0425514	10770.7	9372.6	A8	16
M200000212	Snrpd1	P62315	0.910394	0.281066	4234.33	4695.18	1.25441	0.0057701	5024.5	3964.05	1.78887	0.0285627	8150	4361.29	1.14418	0.0123652	3592.67	3135.49	A8	11
M300018223	-	undefined	0.947232	0.724811	3016.67	3150.79	1.26655	0.09252	3031	2399.66	1.50871	0.0149306	3572.67	2352.69	1.14403	0.343865	3186.33	2683.32	A8	16
M200002953	Ascl1	Q02067	1.04712	0.388712	152	146.792	0.965203	0.211477	190	195.929	1.56161	0.0060497	204	130.991	1.14379	0.1161	161.333	138.931	undefined	13
M300014296	-	undefined	0.985879	0.0496651	332.667	337.617	1.33752	0.0245402	547	408.182	2.25725	0.0239254	388.333	164.535	1.14361	0.0748039	188.667	163.148	A8	16
M200003515	Gstcd	Q8NEC7	0.992495	0.855124	212.333	214.712	1.34682	0.0224962	216.75	158.801	1.50309	0.0184802	376.667	244.325	1.14343	0.00313694	184.333	161.111	A8	16
M300022315	-	undefined	0.920667	0.665307	3294.67	3638.08	1.24184	0.0186098	2982.5	2381.9	1.65009	0.0182919	7654	4654.79	1.14238	0.325659	2920.67	2488.07	A8	16
M300021203	-	undefined	0.918638	0.575713	4875.67	5386.32	1.19534	0.0375276	4482.25	3717.83	1.5389	0.0158067	7998.33	5289.11	1.13525	0.374521	4476.33	3789	A8	16
M300018180	-	undefined	0.890509	0.510425	3245.67	3730.48	0.812964	0.200751	3516	4440.67	0.66968	0.0137941	4818.33	7118.1	1.13495	0.606819	3369.33	2691.75	A10	16
M300016215	-	undefined	0.997028	0.941348	5808	5825.39	1.105	0.0849346	7471	6829.74	1.50088	0.00670664	7753.67	5163.55	1.13487	0.197669	5818	5096.65	A8	16
M300020378	-	undefined	0.923427	0.69734	7005.67	7508.61	1.23949	0.0060538	6547.25	5251.51	1.52124	0.0265875	15502	10495.3	1.13382	0.482366	7268	6116.34	A8	16
M300015382	-	undefined	0.944342	0.675981	160	168.885	1.12915	0.0156238	201.5	179.721	1.66105	0.0374179	404.333	233.279	1.1331	0.103577	152	133.937	A8	16
M300016982	-	undefined	1.05386	0.0422185	383.333	364.163	1.45512	0.0223217	617.25	414.79	2.4677	0.0476074	570.333	211.979	1.13295	0.308209	219.667	190.678	A8	16
M300013994	-	undefined	0.931519	0.6854	3439.33	3697.55	1.24337	0.0248248	2860.75	2303.35	1.54819	0.0255001	6086	4069.03	1.1329	0.399771	2617	2229.77	A8	16
M300020263	-	undefined	0.927382	0.603857	11550	12596.2	1.21245	0.00367431	11074.2	9065.23	1.51597	0.00689797	21820	14593.5	1.13203	0.500665	11776.7	9891.78	A8	16
M200005464	Morf4L2	Q9R0Q4	0.907788	0.223954	3718.33	4084.3	1.24632	0.0374869	3832.25	3064.54	1.721	0.0201803	7257.33	4094.29	1.13063	0.295751	2609.67	2317.66	A8	11
M300016348	-	undefined	0.945597	0.723952	20050.3	20949.3	1.27852	0.0140125	18568.5	14398	1.65427	0.0296956	32042	20592	1.13062	0.511621	16529.3	14041.1	A8	16
M300021777	2900078C09Rik	undefined	1.1425	0.210548	5100	4541.45	0.99421	0.789379	8218.5	8205.39	1.62517	0.0299047	4911.33	3119.13	1.13027	0.178878	6382.33	5669.5	undefined	16
M300006601	Ibsp	Q61711	0.939457	0.462839	624.333	687.746	1.18677	0.0201452	498.75	423.193	1.59908	0.021836	1092	674.645	1.12873	0.019873	556.333	494.122	A8	7
M300020700	-	undefined	0.933867	0.641143	3294.33	3553.59	1.21445	0.0360161	3343.25	2749.51	1.52632	0.0285627	6930	4687.31	1.12626	0.40483	3723.67	3183.92	A8	16
M300016070	-	undefined	0.923253	0.328333	3241.33	3502.77	1.26769	0.0198755	3484	2748.87	1.59641	0.0138226	3800	2444.75	1.12449	0.339671	2328	2077.06	A8	16
M200001502	Eno2	P17183	1.07488	0.25731	155.333	143.631	1.10512	0.041499	173.25	156.416	1.91549	0.0332027	193.333	103.802	1.12448	0.0405466	236.667	210.303	undefined	16
M300015442	-	undefined	0.971859	0.866895	5179	5358.38	1.17876	0.00671583	4882.75	4127.98	1.50056	0.0248687	8446.33	5643.67	1.11999	0.52	5502	4684.95	A8	16
M200016107	Serpinb1B	Q8VHP7	0.871757	0.2488	44.3333	50.9039	1.06168	0.365881	69.75	66.5262	1.50149	0.0316954	178.667	122.454	1.11411	0.157386	50	44.7928	A6	11
M300021995	-	undefined	0.935006	0.659651	2496	2671.68	1.2306	0.000396643	2597.75	2116.46	1.57389	0.0336015	5899.67	3623.12	1.11327	0.356474	2380.67	2094.1	A8	16
M300009383	-	undefined	0.929696	0.533224	604	648.335	1.22749	0.0204868	599.75	485.066	1.5131	0.00405155	884.667	590.816	1.11277	0.130549	508.333	462.019	A8	16
M300002982	4921531P07Rik	Q8BVT4	0.951822	0.11464	220.333	232.331	0.684527	0.0145268	263	374.464	0.668072	0.0184668	159.333	236.328	1.11207	0.545221	136.667	125.643	A10	16
M200006720	Psat1	Q99K85	0.922499	0.0325606	1120.67	1212.42	1.15053	0.0119748	1837.5	1605.41	1.53778	0.013571	2322.67	1488.65	1.11183	0.0203137	1807.67	1622.86	A8	12
M200001683	Pigr	O70570	1.04716	0.513295	756.667	726.023	0.948486	0.173862	1656	1712.46	0.651976	0.0316113	356.667	540.169	1.11038	0.225595	1134.33	995.279	undefined	9
M300016420	-	undefined	0.940483	0.498974	19.3333	21.0529	0.8901	0.522516	21.75	23.6293	1.87104	0.0261235	32.6667	16.9985	1.10908	no replicates	15	13.5248	undefined	16
M200005647	Snrpe	P62305	0.94749	0.680916	3000	3240.57	1.25677	0.023093	2907.25	2297.34	1.58061	0.0462164	3508	2193.25	1.10868	0.234765	2534.67	2268.45	A8	13
M300001833	Katna1	Q9WV86	0.914975	0.255961	671.333	730.765	1.08078	0.0701158	833.25	765.108	1.53125	0.0441755	987.667	677.803	1.10824	0.167324	764.333	695.697	A8	7
M200003238	Oat	P29758	0.94699	0.468056	1903	2005.28	1.63748	0.00528212	3948	2419.4	1.48958	0.0531078	9507	6129.73	1.10638	0.34478	5669.67	5069.92	undefined	11
M300021824	-	undefined	0.929587	0.512123	2916	3183.28	1.09002	0.143238	3940	3637.95	1.55259	0.0107588	2832.67	1827.52	1.10595	0.402371	2653.67	2364.54	A8	16
M300002689	-	undefined	0.867134	0.318221	6084.33	7031.73	1.07995	0.223119	5661	5214.15	1.5033	0.000345499	6696	4451.42	1.10563	0.430091	4872.67	4269.11	A6	16
M300017217	Magea9	Q9JJR4	1.0613	0.342863	19	17.8134	1.00284	0.986115	24.5	25.7284	2.16653	0.0176281	47.6667	20.4277	1.10523	0.551641	15.6667	14.2903	undefined	3
M200006451	Nol5A	Q9D6Z1	0.926858	0.251329	425	458.954	1.32597	0.0019803	582.25	442.451	1.54323	0.0200705	958.333	600.237	1.10273	0.467684	348	316.418	A8	11
M300010798	-	undefined	0.956037	0.443676	648	679.518	1.30356	0.021372	1011	761.18	1.9346	0.0162416	702	343.038	1.09642	0.38552	500	449.24	A8	16
M300014538	Eg625730	undefined	0.953782	0.784518	2007.33	2142.49	1.36363	0.0242253	2038	1473.56	1.66724	0.039776	4111	2367.34	1.09518	0.28855	1530.67	1386.71	A8	16
M200004104	Igfbp1	P47876	1.02266	0.868307	227.667	218.984	0.769543	0.0739086	219	278.062	0.460737	0.023296	273.333	584.097	1.08648	0.766629	430.333	319.36	undefined	11
M300007945	Cklf	Q9DAS1	1.00215	0.973368	205	203.23	1.09286	0.0932059	265.75	244.171	1.56302	0.01782	273.333	179.547	1.08578	0.34718	224.333	205.426	A8	4
M300000418	Rpl34	P49207	0.916657	0.591942	3903	4325.24	1.21283	0.00575372	3395.5	2788.54	1.57517	0.0306261	10464.7	6681.46	1.08571	0.617414	3711.33	3286.71	A8	7
M300009040	-	undefined	0.836674	0.210175	1313.67	1566.08	1.36139	0.00576305	2011.75	1467.89	1.67327	0.0457085	2511.33	1433.03	1.08526	0.430425	1235	1136.2	A8	16
M300000977	-	undefined	0.999902	0.99951	8545	8840.61	1.1414	0.0557009	7173.5	6225.92	1.66306	0.029217	6208	3563.11	1.08178	0.303658	7509	6854.17	A8	16
M300021927	-	undefined	0.936874	0.735137	16200.3	17700	1.20045	0.0358982	14214.2	11702.2	1.75949	0.0323402	19952.3	11862	1.08149	0.578195	13254	11802.7	A8	16
M200005518	2410004L22Rik	Q9CWT4	0.927724	0.166302	253	273.137	1.10034	0.0572288	367	335.73	1.60524	0.00289944	476.667	296.993	1.07064	0.312416	237	221.607	A8	16
M300015055	Olfr1057	Q8K525	1.4295	no replicates	415	290.311	0.614793	0.0357863	826.667	1544.27	0.834008	0.423108	198	240.497	1.07033	0.894197	145	138.188	undefined	6
M300009657	Baz1A	undefined	0.964716	0.131164	472.667	488.342	1.09772	0.190624	861.75	795.161	1.57437	0.0162463	690.667	443.811	1.06932	0.300738	743	690.652	A8	16
M300005233	-	undefined	0.931091	0.687172	4609	4983.78	1.26126	0.00249311	4014.5	3169.04	1.73863	0.0143098	9215.33	5372.43	1.0652	0.731079	3510	3138.07	A8	16
M300014877	-	undefined	0.920835	0.100503	207	225.025	1.05106	0.348514	296.5	285.612	1.56853	0.0406207	373	231.302	1.0603	0.134167	208.333	197.232	A8	16
M300019012	-	undefined	0.90977	0.488438	11980	13252.6	1.24854	0.0101383	11075.2	8816.44	1.58405	0.00907082	23797.7	15304.7	1.06021	0.619124	10747.3	9823.97	A8	16
M300011938	Rps27A	P62983	0.872872	0.40769	21907.7	25439.9	1.15838	0.0612607	21849.8	18673	1.58108	0.0276266	41566	26438	1.05802	0.667752	20644.7	18976.8	A8	11
M300011747	Nup205	Q80VE6	0.902531	0.262655	533.333	588.465	1.20617	0.0534895	721.25	592.222	1.62908	0.0402448	888	532.174	1.05497	0.454435	492.667	462.268	A8	11
M300015865	-	undefined	0.960946	0.804084	5334	5642.14	1.22361	0.00715334	4381.5	3564.55	1.58129	0.0229502	9549.67	6159.2	1.05343	0.799618	5111.33	4499.58	A8	16
M300015923	Cdkl2	Q92772	0.9195	0.654121	2297.33	2508.07	1.22893	0.00571755	2106.25	1710.12	1.70803	0.0272719	3915.33	2238.03	1.05044	0.747711	2043	1898.24	A8	11
M2NC000011	-	undefined	1.0459	0.466273	54.8125	52.3703	1.05153	0.235045	99.8438	94.5777	1.54913	0.000596202	58.7292	38.5142	1.05007	0.286458	70.375	66.8787	undefined	16
M300011412	-	undefined	1.15359	0.595248	15	13.4162	1.08324	0.288938	36.5	34.6847	1.60793	0.0325097	55.5	34.4586	1.04979	0.667507	25.6667	23.8238	undefined	16
M300002513	Zc3H14	Q8NCT6	0.940981	0.599236	60.3333	63.5031	0.845484	0.105712	93.25	106.382	0.629582	0.0204774	53.6667	82.7756	1.04554	0.538895	60.3333	57.0118	undefined	13
M200004364	Polr3K	Q9CQZ7	0.808885	0.0642391	438.667	543.476	1.10414	0.140818	549	497.227	1.53298	0.00266069	767.333	498.742	1.04371	0.21068	369.333	354.888	A8	13
M200000117	Cenpk	Q9ESN5	0.913622	0.27155	453.333	497.499	1.21431	0.0386676	589	483.877	1.93844	0.0106024	434	213.648	1.0431	0.494921	317.333	302.909	A8	11
M300017351	-	undefined	0.845738	0.0340006	1721.33	2035.67	1.39458	0.0457402	2190.5	1558.05	1.68856	0.0450966	2964.67	1679.57	1.04302	0.6753	1317	1257.82	A8	16
M200013823	Prr15	Q9D1T5	1.03231	0.468582	964.333	933.702	1.04077	0.362904	1397	1334.82	1.56773	0.0365034	1318.33	892.235	1.04084	0.73489	1580.33	1532.09	undefined	10
M300022091	-	undefined	0.96029	0.812635	3043.67	3215.98	1.28208	0.00850165	2695	2091.63	1.80088	0.0052702	4491.33	2523.04	1.03904	0.865427	2744	2391.08	A8	16
M200016209	Pou3F1	P21952	0.812908	0.284879	33.6667	42.5596	0.839781	0.028247	30.25	35.4413	1.6738	0.026808	83.3333	49.1929	1.03592	0.76424	23.6667	22.8254	undefined	13
M300001319	Dc13_Mouse	undefined	1.03953	0.660036	2266	2205.2	0.895233	0.0815479	3277.75	3670.28	0.656887	0.00612629	1412	2143.48	1.03268	0.74362	2592	2512.85	undefined	16
M200003699	Rfc4	Q99J62	0.959294	0.644191	461	477.8	1.28576	0.0237233	713.75	548.118	1.80868	0.0284427	580.667	315.562	1.03145	0.467249	411.333	399.072	A8	13
M300005185	Sell	P18337	1.3316	0.568259	16.5	12.5007	1.05164	0.62338	20.25	19.4114	2.76973	0.00679339	28.5	10.2924	1.03131	0.955382	21.5	25.3084	undefined	7
M300019356	-	undefined	0.916789	0.603715	8337.33	9066.51	1.26496	0.0193957	8449.75	6586.59	1.54704	0.0273141	25371.7	16535.7	1.03054	0.849811	7156	6672.11	A8	16
M300004415	Rbp4	Q00724	0.871024	0.511204	66.3333	78.0252	1.2563	0.00530177	74	58.8461	1.99373	0.0307649	118	61.7422	1.03017	0.652252	115.667	109.671	A8	11
M300019619	Rpl31	P62900	0.9285	0.642595	6853	7455.08	1.25663	0.00703299	6050	4785.7	1.61881	0.0234646	14636	9315.04	1.02988	0.885788	6242.67	5582.81	A8	11
M300018616	-	undefined	0.905235	0.472756	3033.33	3398.34	1.26467	0.00262925	2827.75	2223.64	1.56203	0.018995	4621	2994.08	1.02867	0.857673	2768	2580.76	A8	16
[truncated: 2,235 more rows]
