# Supplementary material for: Gene expression in early and progression phases of autosomal dominant polycystic kidney disease
Source: BMC Res Notes. 2008 Dec 21;1:131. doi: 10.1186/1756-0500-1-131 (PMC2632667; doi:10.1186/1756-0500-1-131)
Supplement: Additional file 6 — List of top 10 genes differentially expressed at each functional group. The 10 genes with the largest changes in expression in wild-type and Pkd1L3/L3 mice in each functional group, including relative change at each timepoint, accession number and gene symbol (Raw: intensity of Pkd1L3/L3 mice; Control: intensity of wild-type). [file 1756-0500-1-131-S6.xls]

## Sheet: Sheet1
Table S2: List of top 10 genes differentially expressed at each functional group.
Immune defense
			PNW 3.5
Systematic ID	Gene Symbol	Accesion NO.	Fold change	P-value	Raw	Control
M200016003	Lactb2	Q99KR3	0.302373	0.0153668	3381.33	11285.8
M200000323	Mdk	P12025	0.371035	0.0001	10194.7	27487
M300007947	Cmtm2a	Q9DAR1	0.408445	0.00596711	844.667	2056.93
M300000472	Igh-1a	P01865	0.412256	0.00626138	344.667	840.584
M300004661	Sigirr	Q9JLZ8	0.449358	0.0115174	172	376.453
M200009825	Il1rl2	Q9ERS7	4.01429	0.00638825	180.333	44.847
M200000979	C1qb	P14106	4.01502	0.0206518	1673	412.96
M300002046	Lyz	P08905	4.07787	0.0188462	4664.33	1089.74
M300004333	Ankrd1	Q9CR42	4.20294	0.00332252	9475	2230.62
M300002047	Lzp-s	P17897	4.53019	0.014419	2968	623.537
Electron transport
			PNW 3.5
Systematic ID	Gene Symbol	Accesion NO.	Fold change	P-value	Raw	Control
M200000352	Fmo1	P50285	0.255135	0.0119268	741	2841.28
M200009381	Cox7b	P56393	0.30867	0.0167043	6556.33	20375.1
M300013007	Ndufb4	Q9CQC7	0.312534	0.00877773	3547	11066.1
M300001274	Cox6c	Q9CPQ1	0.314607	0.0168816	16621.3	51437.3
M300003529	Ndufb4	Q9CQC7	0.320079	0.00578064	4067	12326.9
M200003984	Cyp8b1	O88962	1.90419	0.010231	45	23.7524
M300006839	Cyp3a13	Q64464	2.02138	0.0389072	100	51.3318
M200001950	Cyp7b1	Q60991	2.45209	0.043404	441.667	175.997
M200007159	C330018D20Rik	Q9CWB7	3.13221	0.00566392	2671.67	852.792
M300008188	Cyp11a1	Q9QZ82	3.9414	0.00700342	2973	763.701
Apoptosis
			PNW 3.5
Systematic ID	Gene Symbol	Accesion NO.	Fold change	P-value	Raw	Control
M200000010	Gas2	P11862	0.247439	0.0161537	821	3299.24
M200003226	Kap	P61110	0.311678	0.0304283	26047	80478
M200004673	Phlda2	O08969	0.349181	0.000848794	158	456.283
M300006021	1110007M04Rik	Q9CTZ6	0.412146	0.000699561	1140	2747.11
M200005680	Tnfaip8	Q921Z5	0.414776	0.00277691	4217.33	10228.3
M200000598	Ddah2	Q99LD8	1.69418	0.00607185	2438	1438.44
M200004194	Ddit4	Q9D3F7	1.77816	0.00344993	724.333	411.948
M200004264	Armc10	Q9CUN3	1.80221	0.00797899	491	272.003
M200001433	Nfkbiz	Q3UW99	1.87221	0.0822292	757	402.668
M200007618	Plac8	Q9JI48	2.21086	0.00991692	2441	1103.96
Cell cycle and proliferation
			PNW 3.5
Systematic ID	Gene Symbol	Accesion NO.	Fold change	P-value	Raw	Control
M200005934	Cth	Q8VCN5	0.299229	0.00436433	512.333	1680.03
M300003067	C13orf15		0.38978	0.0227765	341.333	896.242
M200011927	Sectm1b	Q9JL59	0.427504	0.0141359	118.333	278.416
M200011642	Cdkn1c	P49919	0.488128	0.00498622	367.333	766.245
M300002937	Ppap2a	Q61469	0.495766	0.0127641	2148.33	4324.31
M300003697	Loh11cr2a	O00534	2.2477	0.00409853	903	401.367
M300009648	Vat1	Q62465	2.36921	0.00674497	2267.33	956.288
M200002791	Nbl1	Q61477	2.41734	0.0284362	455	183.825
M200000449	Cyr61	P18406	3.4683	0.0491758	1616.67	478.356
M200005395	Qscn6	Q8BND5	3.93763	0.006196	4584.67	1167
Lipid fatty acid and steroid metabolism
			PNW 3.5
Systematic ID	Gene Symbol	Accesion NO.	Fold change	P-value	Raw	Control
M200005411	Akr1c21	Q6P8V0	0.120495	0.0279954	291.333	2675.46
M200004926	Aadac	Q99PG0	0.171348	0.0080993	931.667	5255.54
M300000592	Abca13	Q5SSE9	0.17707	0.00938723	219.333	1197.24
M300019111	Abca13	Q5SSE9	0.226476	0.00820608	382.667	1653.23
M300011327	Hsd3b3	P26150	0.25026	0.0164319	1186.33	4643.5
M200014501	Anxa9	Q9JHQ0	2.96033	0.0378281	374	123.18
M200002486	Degs2	Q3TR85	3.15238	0.0017579	715.667	224.124
M200001799	Psp	P07743	3.43383	0.00729449	7436.67	2148.08
M300002261	Lpin1	Q91ZP3	3.79074	0.00061268	4776.67	1262.41
M200003353	Anxa1	P10107	4.45202	0.000131604	1610	360.514
Signal transduction and regulation
			PNW 3.5
Systematic ID	Gene Symbol	Accesion NO.	Fold change	P-value	Raw	Control
M200000518	Egf	P01132	0.0910624	0.00665041	2220	23514
M200010044	Miox	Q9QXN5	0.122543	0.00439211	2758.67	21698.6
M300005455	Lrp2	P98164	0.194258	0.00697895	527.667	2622.14
M300005456	Lrp2	P98164	0.220229	0.00578841	467	2047.07
M300005457	Lrp2	P98164	0.221025	0.00917283	1490	6532.26
M200009721	Tacstd2	Q3U261	4.32104	0.0134432	1830	419.526
M200004722	Cxcl4	Q6P8R3	4.86334	0.000791652	404.667	82.8823
M300002727	Edn1	P22387	5.08813	0.00567483	602.667	115.463
M300021033	Lgals3	P16110	5.23591	0.00158207	8936.67	1683.46
M200003433	Fgg	Q8VCM7	6.25465	0.0138494	1170.67	178.366
Cell structure and motility
			PNW 3.5
Systematic ID	Gene Symbol	Accesion NO.	Fold change	P-value	Raw	Control
M300000741	Dnase1	P49183	0.210768	0.0330844	2530.67	11304.7
M200003225	CML1	Q9JIZ0	0.252911	0.00639113	1302	5123.88
M300003106	Cldn10	Q9Z0S6	0.273442	0.00900899	1321	4698.46
M200004557	Tmed6	Q9CQG0	0.296388	0.00372492	255	865.226
M300005254	Tnn	Q80Z71	0.342419	0.0155838	121	358.099
M300008222	Tpm1	P58771	3.68923	0.000455911	4724.67	1276.35
M300004979	Fn1	P11276	3.75846	0.00661179	5159.33	1326.17
M300004916	Col3a1	P08121	4.17033	0.00258281	22743.3	5450.82
M200004399	Krt18	P05784	4.90076	0.0045012	9133.67	1814.19
M300018480	Krt81	Q9ERE2	4.92088	0.331429	1295	747.65
Carbohydrate metabolism
			PNW 3.5
Systematic ID	Gene Symbol	Accesion NO.	Fold change	P-value	Raw	Control
M200003905	Fut9	O88819	0.17875	0.0105097	330.333	1825
M300004451	Gyk	Q9CVH5	0.21796	0.024968	1803.33	7840.23
M200002837	Idh1	O88844	0.246749	0.000612579	921.667	3732.58
M300018116	Mod1	Q61829	0.261809	0.00767428	2075.33	7998.01
M300008252	Mod1	Q61829	0.263888	0.0136753	824.667	3203.09
M300009853	Gdpd5	Q640M6	1.70511	0.00916254	2602	1509.06
M300007385	Pgm2l1	Q8CAA7	1.70848	0.0450133	31	19.0671
M200009314	G6pc2	Q2M2M7	1.8597	0.00562638	373	201.217
M200010383	Chst9	Q76EC5	2.12094	0.0234752	140	64.7317
M300000381	Slc2a3	P32037	2.79234	0.0818068	61.3333	25.0583
Transport
			PNW 3.5
Systematic ID	Gene Symbol	Accesion NO.	Fold change	P-value	Raw	Control
M300005834	Slc16a4	Q8R157	0.144852	0.0127562	311	1996.33
M200006859	Slc34a1	Q60825	0.150296	0.0123148	2857.67	18019.1
M300000813	Slc34a3	Q80SU6	0.176436	0.00695863	239.667	1297.2
M300002786	Slc34a1	Q60825	0.178319	0.0125918	6992	37611.9
M200005396	Slc17a3	Q5SZ92	0.186044	0.00490985	508.333	2662.44
M200009975	Trpv6	Q91WD2	3.4527	0.0211336	1006	291.561
M300000452	Cp	Q61147	3.65888	0.00471729	2660.33	697.489
M200002587	Scnn1b	Q9WU38	4.22102	0.0054001	392	93.196
M300004229	Slc27a6	Q14C50	4.28578	0.028096	118.333	28.3806
M300010567	Mcoln3	Q8R4F0	4.67565	0.0136177	4489.33	942.198
Developmental process
			PNW 3.5
Systematic ID	Gene Symbol	Accesion NO.	Fold change	P-value	Raw	Control
M300003815	Mut	P16332	0.423078	0.0011599	962.333	2287.07
M300019560	Insc	Q3HNM7	0.449733	0.0641141	71	165.462
M200012838	Amn	Q99JB7	0.505536	0.00236888	388.667	769.692
M200009399	Btd	Q8CIF4	0.562228	0.00113991	354.667	628.822
M300003615	Sod1	P08228	0.597709	0.0309912	2387.33	3927.88
M200001939	Nrsn1	P97799	1.67957	0.0352502	2242.33	1331.27
M200002718	Spata6	Q3U6K5	1.76702	0.00022274	914.333	516.829
M300003594	Dopey2	Q6PJQ7	1.85634	0.00131111	515.667	276.689
M200002861	Es2el	Q3UFM6	1.99025	0.0124849	845.667	430.492
Protein metabolism and modification
			PNW 3.5
Systematic ID	Gene Symbol	Accesion NO.	Fold change	P-value	Raw	Control
M200013772	ZBbtb5	P24278	0.0696226	0.400705	221.5	1724.05
M200002449	S100g	P97816	0.145833	0.000699771	5702.67	38794.3
M300011979	Klk1b24	Q61754	0.16255	0.00255195	1976	11819.9
M200009466	Tmem27	Q9ESG4	0.171776	0.0116845	3811.33	21637.7
M200000123	Calb1	P12658	0.175335	0.0144165	3194	18548.3
M200005119	Cpa1	Q7TPZ8	4.35094	0.00429499	3107.33	712.62
M200004490	Ctla2b	P12400	4.43703	0.00630609	2451.67	534.338
M200015970	F2	P19221	4.65815	0.00563358	883.333	192.396
M200000061	Lox	P28301	5.11119	0.00584939	9616.67	1856.55
M200004753	S100a14	Q9D2Q8	7.72295	0.018143	1687.33	201.393
Amino acid metabolism
			PNW 3.5
Systematic ID	Gene Symbol	Accesion NO.	Fold change	P-value	Raw	Control
M200006756	Gatm	Q9D964	0.0789124	0.0141447	2718.33	31332.1
M300001970	Pah	P16331	0.105029	0.00546022	1982.33	18313.4
M200016386	Keg1	Q9DCY0	0.18356	0.014987	2361	12587.2
M300011811	Klk1b8	P07628	0.184015	0.0030098	3423	18198.6
M200012436	1700127D06Rik	Q9D974	0.189188	0.000757256	3415	17899
M300006379	Acot7	Q91V12	1.87027	0.0166469	2426	1262.44
M200000200	Sptlc2	P97363	2.20754	0.0125512	3637.67	1630.89
M200006634	Aldh18a1	P54886	2.283	0.00767722	234	101.476
M300013757	Acot4	Q8BWN8	2.40485	0.00609815	5492	2278.84
M200009731	Arg1	Q61176	2.67871	0.0539053	161.667	59.28
Nucleic acid metabolism
			PNW 3.5
Systematic ID	Gene Symbol	Accesion NO.	Fold change	P-value	Raw	Control
M200007141	Nox4	Q9JHI8	0.201038	0.0061385	3580.33	17405.5
M200013852	Ak3l1	Q9WUR9	0.216143	0.0104189	484	2176.61
M200005834	Enpp2	Q9R1E6	0.234778	0.000932945	2237	9417.49
M300017060	Enpp2	Q9R1E6	0.288698	0.000797101	1105.67	3800.05
M200006525	Obfc2a	Q8R2P2	0.294506	0.0113339	556.667	1847.32
M300013666	D030022P06Rik	Q8BKT0	3.19065	0.00625266	2841.67	888.186
M200012730	Klf6	O08584	3.235	0.0104113	2049.33	613.98
M300009362	Polr3b	P59470	3.26626	0.00398715	17663.7	5335.47
M300015175	Zbtb16	Q3UQ17	3.49275	0.0257609	1088.67	333.398
M300001057	Apobec3	Q99J72	4.37017	0.0047589	2075.67	471.592
Calcium modulation
			PNW 3.5
Systematic ID	Gene Symbol	Accesion NO.	Fold change	P-value	Raw	Control
M200003765	Galnt11	Q921L8	0.312543	0.0164678	1835.33	5816.19
M200006095	Calml4	Q8C1Q0	0.362424	0.000695077	1564.33	4284.93
M300008945	Dchs2	Q6V1P9	0.381485	0.00930865	67	175.217
M200010439	Galnt14	Q8BVG5	0.39599	0.0159505	200	510.216
M200002896	Entpd5	Q9WUZ9	0.39687	0.00854706	1477.33	3673.47
M200016163	Plek	Q9JHK5	2.19983	0.0219143	335	152.638
M200014274	Nkd2	Q8VE28	2.40353	0.00573674	318	133.597
M300003525	Fstl1	Q62356	3.18893	0.00391305	8018.33	2474.93
M200002496	Abp1	Q8JZQ5	3.26783	0.0117973	518.667	155.616
M300001539	Sulf1	Q8K007	4.09574	0.000614017	221.333	54.6321
Other metabolic process
			PNW 3.5
Systematic ID	Gene Symbol	Accesion NO.	Fold change	P-value	Raw	Control
M300008204	Gsta1	P13745	0.233908	0.00323168	3710.67	15895.8
M300005058	Acmsd	Q8R519	0.243313	0.0048266	121.667	503.317
M300005023	Ugt1a1	Q63886	0.253526	0.0194943	2764	10833.1
M200008682	Sord	Q64442	0.27612	0.000262489	4927.67	17803.7
M300010989	Aldh8a1	Q91WS6	0.286957	0.000376532	772	2709.32
M300004292	Aldh1a7	O35945	2.51947	0.00846935	928.333	368.872
M300008957	Abhd7	Q6IE26	3.05599	0.0229441	48	16.2534
M200000907	Adh1	P00329	3.09434	0.0055292	13172.7	4204.28
M300000529	Adh1	P00329	5.37342	0.00215044	7580.33	1386.17
M300004291	Aldh1a1	P24549	5.89651	0.0114972	1318.67	222.792
Biological process unclassified
			PNW 3.5
Systematic ID	Gene Symbol	Accesion NO.	Fold change	P-value	Raw	Control
M200006840	F13b	Q07968	0.130928	0.00291498	208.333	1550.6
M300002622	-	undefined	0.169379	0.0439654	39.6667	253.235
M300003126	-	undefined	0.192092	0.00286463	3908.67	20159.1
M300011345	Aadat	Q9WVM8	0.193623	0.0303942	4899.33	23667.8
M200009505	Hrsp12	P52760	0.221441	0.00120848	9904	44862.3
M300008732	C920008G01RIK	undefined	4.26789	0.00540001	12460	2884.41
M300012553	Ankrd6	Q9Y2G4	4.39341	0.0174588	1949.33	424.646
M200016311	C7orf45	undefined	4.77425	0.00612138	1124.33	239.871
M300000755	Npal1	Q6NVV3	5.22923	0.0198167	1861.33	331.704
M300014452	ENSMUST00000062605	undefined	5.31674	0.00378819	703	128.899
